# Supplementary material for: Association between serum uric acid and nonalcoholic fatty liver disease in community patients with type 2 diabetes mellitus
Source: PeerJ. 2019 Aug 26;7:e7563. doi: 10.7717/peerj.7563 (PMC6714965; doi:10.7717/peerj.7563)
Supplement: Data S1 [file peerj-07-7563-s001.csv]

age(years)	sex(1=men,2=women)	DM_duration(years)	BMI	waistline	WHR	SBP	DBP	smoke_history	alco_history	TC	TG	HDL-C	LDL-C	ALT	AST	GGT	CRE	UA	HbA1C	FPG	2hPG	FINS	HOMA-IR	FC-P	fl(NAFLD 1 or Non-NAFLD 0)	eGFR
55	2	10	33.5	106.5	0.9	140	70	0	0	5.17	1.97	1.03	3.49	13	21	21	47	271	10	12.33	17.26	3.72	2.03856	0.052	1	161.52
76	2	20	20.4	97	1.03	120	50	0	0	2.75	0.92	0.91	1.21	27	26	13	70	435	8.5	7.5	9.1	3.03	1.01	0.099	0	95.51
76	1	18	26.4	100	1	110	65	0	0	2.81	2.04	0.89	1.15	22	19	16	87	330	8.9	4.55	12.57	5.35	1.081888889	0.118	1	100.16
65	2	23	35	103	0.82	120	80	0	0	5.21	3.52	1.18	2.58	17	18	20	81	481	8.5	12.7	15.5	3.26	1.840088889	0.148	1	83.31
73	1	19	25.8	103	0.96	130	80	30	30	3.35	1.62	0.77	1.89	27	16	33	105	324	9	7.15	13.85	12.22	3.883244444	0.188	1	81.28
69	1	10	27.8	108	1.03	130	70	0	0	6.33	1.57	1.22	4.01	19	20	58	76	326	6.2	7.79	9.55	7.21	2.496262222	0.26	1	119.39
48	1	14	20.6	91	0.99	110	70	27	0	4.18	0.85	0.74	3.06	10	13	13	58	301	9.9	8.4	6.2	1.05	0.392	0.265	0	175.56
66	2	23	23	84	0.84	140	90	0	0	4.53	0.67	1.38	2.74	18	27	15	46	221	7.3	4.21	14.09	1.36	0.254471111	0.306	0	159.56
53	2	14	34.1	111	0.89	120	80	0	0	3.51	1.48	0.75	2.15	14	16	14	39	264	11.8	13.5	14.6	1.59	0.954	0.331	0	201.83
52	2	23	21.7	78	0.9	120	70	10	0	4.17	1.02	1.1	2.64	6	9	15	54	246	8.1	5.2	6.2	2.12	0.489955556	0.353	1	139.18
58	1	2	24.7	88	0.88	120	70	30	0	5.35	0.91	0.95	4.12	27	19	20	71	232	8.2	10	16	8.12	3.608888889	0.377	1	133.78
61	1	12	25.1	93	0.98	130	90	0	0	5.51	3.14	1.16	2.89	20	18	21	76	271	7.1	7.2	10.1	6.19	1.9808	0.438	0	122.41
83	1	24	31.2	114	1.03	130	70	30	0	4.99	1.18	0.82	3.51	13	16	18	103	460	9.5	11.4	14.6	2.61	1.3224	0.462	1	80.97
47	2	12	24.5	91	0.9	115	65	0	0	3.96	1.77	0.89	2.35	16	17	16	57	235	7.5	5.8	9.8	5.42	1.397155556	0.47	1	133.47
51	1	11	23.4	84	0.85	130	75	20	0	4.3	1.47	1.26	2.18	13	23	14	66	343	6	7	10.2	2.17	0.675111111	0.48	0	149.39
64	1	17	26.3	103	1	110	70	50	0	3.68	2.23	0.68	2.41	11	7	14	68	289	11.2	11.5	15.1	1.48	0.756444444	0.483	1	137.83
67	1	10	25.1	102	1	140	80	15	0	3.96	1.12	0.78	2.81	14	11	20	53	319	9.5	11.63	15.49	7.43	3.840484444	0.5	1	182.05
41	1	11	32.5	103	0.94	120	90	0	0	5.16	2.58	0.98	2.89	37	18	65	59	267	10.6	12.7	18.3	3.09	1.744133333	0.502	1	177.73
57	1	14	26.4	96	0.92	140	90	40	0	3.57	0.99	0.62	2.3	14	14	26	71	332	7.9	4.7	13.7	3.49	0.729022222	0.507	0	134.25
51	2	14	26.7	94	0.92	110	70	30	0	6.7	2.29	1.28	4.63	10	13	25	87	407	9.8	12.57	11.62	2.76	1.54192	0.527	0	80.59
69	2	15	23.1	85	0.89	140	80	0	0	2.58	3.92	0.9	0.58	32	32	39	46	452	8.3	7.54	10.3	6.43	2.154764444	0.54	1	158.13
61	1	14	24.25	97	0.92	120	80	0	0	3.97	2.98	0.63	2.09	26	21	21	71	401	7.1	5.6	6.9	5.95	1.480888889	0.554	1	132.41
70	2	14	25.5	92	0.9	140	80	0	0	3.79	0.8	1.37	1.75	19	22	15	56	280	8.7	8.2	16	3.33	1.2136	0.56	0	125.65
71	1	27	24.5	99	1	110	60	60	60	4.39	3.47	0.8	2.18	13	16	18	120	454	6.5	4.56	9.81	3.93	0.79648	0.565	0	70.07
48	1	17	30.3	94	1	120	70	30	20	4.41	3.48	0.79	2.62	52	29	53	66	334	8.9	8.99	12.93	5.28	2.109653333	0.567	1	151.24
53	1	8	25.9	94.5	1	200	110	30	30	5.06	1.41	1.09	3.59	20	22	26	69	352	7.3	8.03	11.12	5.25	1.873666667	0.582	1	140.82
73	2	5	24	95	1	150	65	20	0	4.37	1.66	1.1	2.31	39	36	27	64	308	8.9	7.56	12.3	14.96	5.02656	0.59	1	106.79
48	1	7	17.9	97	1	120	80	10	0	5.78	2.54	0.92	3.67	14	11	34	83	446	7.2	8.9	8.5	11.12	4.398577778	0.614	1	116.09
62	2	11	23.7	86	0.9	140	90	0	0	4.45	1.87	1.09	2.58	18	17	22	48	384	6.6	6	8.2	8.26	2.202666667	0.621	0	153.85
66	1	8	23.25	92	0.89	110	80	40	40	5.19	1.52	0.7	3.81	17	12	42	71	511	11.3	7.2	14.5	4.28	1.3696	0.622	1	130.31
73	2	24	21.5	89	0.91	150	70	30	0	3.78	1.35	0.84	1.86	8	12	15	54	249	7.2	9	11	1.28	0.512	0.638	0	129.92
47	1	15	26.45	83	0.79	110	85	30	30	5.45	1.22	1.14	3.29	15	18	31	55	324	8.5	9.3	11.6	3.34	1.380533333	0.64	0	187.45
65	2	15	19.3	81	0.92	160	90	0	0	4.16	1.23	1.19	2.44	30	27	19	60	345	7.8	7.9	8.7	3.86	1.355288889	0.64	1	117.79
61	1	12	22.5	92	0.91	120	80	40	30	3.8	0.84	1.41	1.74	17	20	13	64	204	10.9	11	11.9	2.84	1.388444444	0.644	0	149.26
59	2	7	27.1	96.5	1	150	90	0	0	4.81	0.89	1.14	3.46	52	39	31	55	293	10.1	11.62	17.6	7.35	3.795866667	0.65	1	132.82
61	1	5	26.6	95	0.88	120	70	30	0	5.59	1.81	0.8	4.15	13	13	18	81	346	8.8	8.4	15.6	8.35	3.117333333	0.654	1	113.74
40	1	6	35.7	121	0.92	175	100	0	0	4.22	1.91	0.82	3.02	76	43	34	69	295	9.9	11.9	16.2	7.31	3.866177778	0.664	1	149.09
46	2	18	27.1	104	1.03	160	90	0	0	10.04	4.05	1.17	5.5	10	17	11	61	253	8.6	4.08	10.35	2.23	0.404373333	0.673	0	123.97
69	2	15	22.6	94	1	135	80	0	0	5.44	1.85	1.03	3.85	9	13	48	64	340	10.5	6.5	8.2	1.27	0.366888889	0.675	1	108.02
68	2	16	28.8	104	0.78	130	95	0	0	4.8	1.33	1.15	2.9	14	15	15	63	328	6.2	7	11.5	5.61	1.745333333	0.677	1	110.33
50	2	8	20.3	82	0.8	110	60	0	0	5.13	1.67	1	3.31	21	16	22	47	301	8	9.3	12.8	9.44	3.901866667	0.705	1	164.67
40	2	8	23.6	92	0.97	140	95	0	0	8.79	17.33	0.6	1.03	51	32	48	39	306	10.9	12.6	15.9	4.83	2.7048	0.706	1	213.7
61	2	12	21.6	76	0.85	140	80	0	0	4.44	1.55	0.94	2.74	13	13	13	58	354	8.3	7.5	16.9	2.2	0.733333333	0.72	0	124.08
64	1	7	21.5	76	0.9	156	98	0	0	4.42	1.53	0.89	2.71	10	14	12	86	342	11.2	9.56	6.02	2.67	1.134453333	0.736	0	105.11
46	1	10	26	96	0.91	120	80	20	0	3.29	0.69	0.75	2.31	15	12	20	67	343	6.8	6.9	9.8	3.73	1.143866667	0.738	0	149.93
64	2	12	25	98	0.96	120	70	0	0	4.91	2.29	1.01	2.78	22	14	28	42	375	10.9	11.5	15.3	3.25	1.661111111	0.74	1	178.33
71	1	16	25.6	103	0.9	117	70	20	0	2.97	0.81	1.62	0.62	30	19	26	86	449	9.4	5.7	11.2	2.33	0.590266667	0.761	0	102.92
55	1	13	28.1	100	0.93	135	85	0	0	5.33	2.04	0.94	3.37	19	13	33	72	370	9.7	11.72	15.81	2.41	1.255342222	0.78	1	133.06
52	1	13	24.7	87	0.95	125	75	30	0	5.38	1.03	1.24	3.56	8	12	16	423	452	7.6	6.87	13.64	4.93	1.505293333	0.788	1	17.44
65	2	13	31.2	110	0.96	120	80	0	0	3.53	2.1	0.8	1.81	7	7	11	59	420	12.1	12.2	21	2.39	1.295911111	0.8	1	120.1
51	1	10	23.7	86	0.85	130	90	30	0	14	13	1.08	2.13	14	13	17	70	413	8.5	7.4	12.5	6.39	2.1016	0.805	0	139.58
36	1	4	23.2	83	0.86	98	60	10	0	4.49	2.55	0.8	2.8	30	23	18	67	373	11.2	7.8	15.1	3.14	1.088533333	0.806	1	157.58
71	2	15	30.5	112	1.06	150	80	0	0	2.53	1.38	0.77	0.99	38	45	75	66	268	9.5	15	19	4.92	3.28	0.827	0	103.65
72	2	20	19.3	101	1.1	130	80	0	0	5.83	0.94	1.82	3.29	11	16	14	58	264	8.8	8.06	7	0.26	0.093137778	0.83	0	119.97
66	2	13	25.7	83	0.81	140	90	0	0	5.02	1.61	1.01	2.95	16	16	14	40	233	6.9	10.2	11.2	5.06	2.293866667	0.836	0	187.49
57	1	18	28.4	101	0.96	120	90	30	30	7.77	0.83	1.63	5.48	31	40	38	89	298	10	8.6	11.4	0.245	0.093644444	0.843	0	103.44
69	2	11	22.8	87	0.9	130	80	0	0	4.25	1.35	0.81	2.91	9	9	24	70	258	11.3	11.1	18.3	1.57	0.774533333	0.849	1	97.41
50	2	18	26	90	0.97	110	80	0	0	5.39	1.43	0.99	3.81	7	13	19	52	328	9.6	8	12.4	3.58	1.272888889	0.85	0	146.54
73	2	35	39.1	139	1.1	130	75	0	0	5.1	3.99	0.97	2.75	12	18	30	100	571	9.9	12.3	15	4.63	2.531066667	0.852	1	63.81
46	2	12	21.2	81	0.9	140	80	0	0	4.47	2.52	0.76	2.76	11	13	30	46	319	9.7	9.5	15.3	3.28	1.384888889	0.86	1	171.69
44	1	4	19.1	71	0.81	105	65	10	0	4.78	0.79	1.02	3.39	14	15	19	38	217	11.6	8.54	13.85	1.4	0.531377778	0.86	0	291.08
45	2	13	26.3	95	0.9	115	75	0	0	4.68	1.66	1.02	3.01	33	20	32	50	258	8.7	11	17	8.11	3.964888889	0.868	1	156.64
76	2	20	24.1	81	0.82	130	64	60	0	5.17	2.69	0.91	2.83	9	11	18	52	239	7.8	7.4	17.4	2.96	0.973511111	0.874	0	134.6
74	2	3	27.8	101	0.91	130	70	0	0	2.72	1.11	0.75	1.34	11	14	11	50	297	10	7.2	8.2	2.07	0.6624	0.883	1	141.59
57	2	15	23.4	80	0.81	110	75	0	0	4.49	1.6	1.33	2.46	14	22	26	50	292	5.6	5.1	8.3	3.74	0.847733333	0.885	0	149.3
59	2	30	29.7	108	1	150	90	0	0	4.06	1.51	0.99	2.53	31	30	22	63	301	8.8	5.66	9.3	3.45	0.867866667	0.89	1	113.55
41	2	7	30.3	90	0.9	120	90	0	0	4.84	2.3	0.98	3.08	37	36	35	45	422	10.7	9.4	18.9	6.73	2.811644444	0.89	1	180.26
56	2	14	25.1	100	1	150	85	0	0	4.08	3.23	0.72	2.61	34	35	33	43	456	10.2	14.7	19.2	5.38	3.514933333	0.895	1	178.32
66	1	20	24.6	91	0.9	125	75	0	0	4.18	1.88	0.82	2.65	20	17	63	72	258	7.1	6.04	14.27	12.51	3.35824	0.9	1	128.23
79	1	20	26.7	96	0.95	125	80	0	0	3.7	0.8	1.12	2.05	13	17	14	55	304	7.1	5.83	7.9	4.65	1.204866667	0.902	0	168.7
67	2	4	30.8	92	0.81	110	90	0	0	4.57	0.61	1.17	2.95	7	13	13	58	351	10.9	7.97	16.61	0.885	0.313486667	0.935	1	121.74
75	2	5	27.3	94	0.96	110	70	0	0	7.22	2.17	1.42	4.28	25	12	353	49	242	16	10.25	22.8	1.67	0.760777778	0.937	0	144.54
58	1	12	27.4	100	1	120	60	0	20	4.44	1.68	0.77	2.94	23	14	23	71	380	7.7	8.5	15.3	8.7	3.286666667	0.95	1	133.78
77	1	11	27.7	100	1	140	80	0	0	2.77	0.7	0.86	1.52	8	13	23	97	453	8.1	8.5	11.3	5.17	1.953111111	0.962	0	88.11
56	2	20	27	100	0.86	150	90	0	0	4.49	1.57	0.99	2.56	25	16	33	51	282	9.7	10.01	12.72	4.51	2.006448889	0.964	1	146.45
59	2	19	25.6	89	0.9	180	110	0	0	5.13	0.79	1.54	3.37	45	33	34	57	260	10.6	10.1	15.9	3.89	1.746177778	0.965	0	127.45
58	2	0.3	26.7	93	0.93	150	90	0	0	7.84	3	1.37	4.59	11	19	39	41	275	9.7	12	14.9	6.04	3.221333333	0.97	1	187.06
64	1	30	24.24	90	0.9	150	80	30	0	4.82	1.26	1.97	3.07	11	14	18	96	384	11.3	10.3	14.4	3.43	1.570177778	0.97	0	92.58
51	2	10	28.1	88	0.8	95	60	0	20	6.15	2.53	1.08	4.01	23	22	49	44	414	10.1	10.2	12.2	1.88	0.852266667	0.975	1	176.98
55	2	15	24.2	85	0.8	110	70	0	0	3.14	0.78	1	2.05	13	14	13	49	176	7.1	5.04	9.65	8.24	1.84576	0.98	1	153.93
42	2	9	26.5	90	1.07	120	80	0	0	3.02	1.36	0.71	1.67	12	12	17	44	280	10.8	9.5	15.8	3.89	1.642444444	0.982	0	184.1
45	1	13	20.3	81	0.88	120	80	20	20	5.34	12.03	0.72	1.62	14	16	26	46	263	11.1	13	13.5	2.43	1.404	0.984	1	232.43
75	2	7	22.6	88	0.8	125	70	0	0	2.9	1.24	0.92	1.51	14	15	31	68	275	7.8	5.49	7.93	6.07	1.48108	1	1	99.03
79	2	36	22.8	100	1.08	120	70	0	0	7.48	1.64	1.34	4.84	12	26	158	65	295	7.8	9	12	4.54	1.816	1	0	103.23
61	2	11	20.5	74	0.89	120	70	0	0	4.47	1.54	1.04	2.59	23	31	59	64	379	6.2	4.65	4.48	6	1.24	1	0	110.75
74	1	3	34.5	94	0.9	110	70	20	0	5.82	0.89	1.8	3.04	37	24	17	88	557	12.7	6.7	14.77	2.12	0.631288889	1.02	0	99.39
48	1	9	26.5	93	0.96	130	90	10	0	3.35	2.03	0.86	1.56	26	16	49	83	320	8.4	15.2	17.3	4.59	3.1008	1.02	1	116.09
62	2	17	26.2	103	1.05	140	80	0	0	4.58	1.23	1.04	3.03	15	13	11	45	311	11.9	7.87	14.24	2.22	0.776506667	1.02	0	165.75
57	1	14	28.7	111	0.98	140	80	0	0	3	1.56	0.61	1.39	9	15	14	130	305	7.7	4.3	10.9	5.73	1.095066667	1.05	0	66.8
37	2	2	32.6	101	0.9	140	70	0	0	4.97	10.33	0.7	1.1	95	61	67	38	469	6.3	6.14	5.44	5.71	1.558195556	1.06	1	223.72
30	2	4	30.8	92	0.81	110	90	0	0	4.57	0.61	1.17	2.95	7	13	13	58	351	10.9	7.8	11.5	1.32	0.4576	1.07	1	143.3
39	1	8	23.9	93	0.9	110	60	20	0	4.35	1.14	0.75	3.05	7	11	17	56	436	7.7	9.5	12.8	3.39	1.431333333	1.07	0	190.68
49	2	4	29	102	0.92	145	90	0	0	4.12	0.97	1.12	2.53	16	16	15	57	259	11	5.55	10.3	2.5	0.616666667	1.08	1	132.35
50	1	6	26	99	1	130	80	40	30	6.56	4.8	1.04	3.07	18	16	117	66	400	7.5	8.5	17.4	3.61	1.363777778	1.09	1	149.99
71	2	26	25.3	93	0.9	118	60	0	0	5.84	1.42	1.18	3.78	17	18	16	51	287	7.5	7.5	7	0.899	0.299666667	1.11	0	139.56
52	1	0.04	30.6	104	0.97	130	70	0	0	4.7	2.1	0.81	3.17	43	26	54	77	293	7.5	8	11.3	8.37	2.976	1.11	1	124.55
69	2	8	26.2	90	0.9	105	55	0	0	3.71	3.86	0.72	1.17	22	26	24	85	407	6.1	6.5	11.7	9.89	2.857111111	1.11	1	77.85
59	2	7	25.3	100	0.97	140	80	0	0	4.57	1.62	1.51	2.36	15	14	18	45	289	10.9	10.72	16.91	4.04	1.924835556	1.11	1	167.43
67	2	10	23	87	0.9	130	80	40	0	3.56	0.9	1.12	1.91	10	16	13	75	316	6.8	5.42	12.4	6.95	1.674177778	1.11	1	90.49
57	2	10	21.87	93	0.96	110	70	20	0	4.88	1.56	0.78	3.27	15	18	17	58	279	9.2	8.31	12.84	4.66	1.721093333	1.12	0	125.8
38	1	5	27	94	0.97	130	80	15	0	4.13	2.08	0.86	2.7	70	34	36	67	440	6.9	4.88	9.26	10.42	2.259982222	1.12	1	155.86
74	1	5	22.6	92	0.9	150	90	0	0	4.44	1.39	0.94	2.56	14	19	22	85	228	8.9	7	10.7	7.08	2.202666667	1.12	1	103.44
64	2	0.1	20.7	73	0.9	150	90	0	0	5.16	0.92	1.4	3.19	33	31	42	68	373	11.6	5.24	8.36	10.95	2.550133333	1.13	0	102.27
42	2	13	24.77	85	0.89	120	80	0	0	3.92	1.52	0.98	2.54	10	14	26	46	336	8.7	9	8	2.24	0.896	1.14	1	174.89
67	1	11	25.4	90	0.8	120	60	0	0	5.7	1.97	0.93	4	14	17	20	42	295	9.6	11.7	15.9	5.73	2.9796	1.16	1	238.11
76	2	0.08	23.4	88	0.9	130	60	0	0	5.09	1.14	0.78	3.84	13	16	12	52	215	10.7	8.3	15.1	3.89	1.434977778	1.17	1	134.6
60	1	8	29.4	109	0.9	140	75	0	40	3.87	1.18	0.89	2.82	15	14	24	60	342	7.1	6	9.9	10.25	2.733333333	1.17	1	161.35
61	2	4	23	83	0.91	130	80	0	0	4.68	1.1	1	2.83	8	12	20	55	276	7.9	7.8	13.3	6.77	2.346933333	1.17	1	131.92
66	2	1.5	17.8	70	0.78	130	70	0	0	4.92	0.54	1.82	2.64	14	16	12	46	197	10.2	7.7	13.7	0.948	0.324426667	1.2	0	159.56
55	1	17	21.6	103	1	150	90	15	20	5.51	5.75	0.71	2.54	17	13	73	67	322	10.3	12.3	16.8	3.21	1.7548	1.2	1	144.59
67	2	39	23.8	80	0.81	110	60	0	0	3.87	1.39	0.98	2.25	22	21	21	46	220	5.9	7	7.4	1.57	0.488444444	1.2	0	159.07
53	1	7	29.4	96	0.91	115	80	0	0	3.96	3.03	0.81	1.98	27	21	35	72	460	9.1	8.5	13.5	5.06	1.911555556	1.2	1	134.07
45	1	14	38.8	140	1.2	150	95	0	0	4.96	2.02	1.05	3.03	68	40	60	64	380	11.2	10.67	15.2	4.22	2.001217778	1.21	1	158.77
41	2	13	20.9	88	0.9	120	70	0	0	4.64	2.68	1.02	3.07	8	13	22	40	510	9.3	4.58	11.1	2.15	0.437644444	1.21	1	206.51
49	2	16	24	96	0.91	120	70	0	0	4.36	1.32	1.18	2.23	15	19	33	60	576	8.4	5.6	15.6	0.53	0.131911111	1.22	0	124.74
72	2	12	25.1	100	1.09	120	70	40	0	4.41	2.14	1.05	2.47	8	12	22	52	248	9.8	12.23	20.09	2.63	1.429551111	1.22	0	136.08
57	1	19	22	80	0.96	160	90	30	8	4.7	0.87	1.41	2.73	18	22	13	91	290	8.5	13.8	16.3	2.1	1.288	1.22	0	100.82
51	1	15	29.4	103	0.98	165	100	0	0	3.41	1	0.68	2.29	7	7	21	94	350	7.8	8	10.7	2.95	1.048888889	1.22	0	99.33
46	1	2	28	100	0.96	140	80	20	10	8.11	5.88	0.87	3.16	32	26	36	58	332	7.8	7.3	7.8	3.74	1.213422222	1.23	0	177.08
50	1	13	36.8	120	0.9	125	80	0	0	5.55	3.49	0.71	3.44	53	40	142	54	594	11.3	13.2	17.7	5.66	3.320533333	1.24	1	189.08
38	1	4	30.8	102	0.9	140	100	10	0	5.14	1.25	1.31	3.29	19	17	37	63	317	10.5	9.5	17.1	3.94	1.663555556	1.24	1	167.33
47	1	7	28.7	105	1	145	95	0	0	5.46	1.13	1.3	3.55	18	14	23	78	283	7.5	6.9	13	1.72	0.527466667	1.25	0	125.26
83	2	29	22.1	84	0.91	135	70	0	0	4.15	0.87	1.03	2.57	13	17	10	55	329	6.8	8.2	11.3	4.61	1.680088889	1.25	0	123.93
42	2	13	25.4	86	0.9	120	80	0	0	7.02	10.57	0.8	1.84	11	13	24	61	549	13.2	17.26	16.84	1.49	1.142995556	1.25	1	126.28
47	1	8	29	103	0.86	140	80	20	0	5.36	3.43	0.82	3.39	12	11	32	73	281	9	8.9	11.8	4.35	1.720666667	1.25	1	135.21
49	2	9	22.5	84	0.88	110	70	0	0	5.56	1.17	1.22	3.79	10	11	21	67	335	9.5	5.4	8	2.71	0.6504	1.26	1	109.83
51	1	15	27.4	106	0.95	145	85	30	30	4.01	1.33	0.84	2.73	15	11	25	49	247	9.2	11.55	18.76	6.21	3.1878	1.26	1	210.66
37	2	5	21.6	91	0.94	158	84	0	0	3.71	4.98	0.72	1.11	10	13	20	36	292	5.4	6.4	9	3.28	0.932977778	1.27	1	238.12
35	2	5	29.4	96	0.88	120	80	0	0	3.75	1.67	0.76	2.35	33	27	49	50	324	7.5	7.7	10.4	17.53	5.999155556	1.27	1	164.84
73	2	9	26.2	101	0.94	130	80	0	0	5.12	3.93	0.78	2.88	18	22	32	60	405	9.8	7	13.1	4.08	1.269333333	1.27	1	115.05
76	2	6	25.6	92	0.9	110	60	0	0	4.34	1.48	1.03	2.6	22	19	53	54	258	9.1	12.6	23	9.65	5.404	1.27	1	128.86
54	2	0.1	30.84	107	1	120	60	0	0	5.03	2.24	1.08	3.43	24	20	21	54	212	6.4	5.71	12.03	14.18	3.598568889	1.28	1	138.12
58	1	13	22.4	94	1	120	70	40	0	4.38	2.08	0.81	2.88	12	12	42	61	312	8.3	8.6	20.1	2.65	1.012888889	1.28	1	159.39
54	2	10	28.23	94	1	160	100	0	0	3.5	5.8	0.57	1	35	38	39	41	258	7.2	10	17.6	9.68	4.302222222	1.28	1	189.79
62	1	13	30.4	100	0.95	130	80	50	0	4.81	2.33	0.81	2.93	33	29	24	60	426	11.5	13.2	20.6	3.95	2.317333333	1.28	0	160.28
58	2	7	25.8	98	1.03	145	70	0	0	5.44	4.22	1.01	2.1	11	13	12	63	290	7	6.8	10.3	3.09	0.933866667	1.28	0	113.95
43	2	14	22.5	71	0.75	130	80	0	0	4.21	0.92	1.43	2.15	16	19	33	58	209	10.4	10	11.4	0.157	0.069777778	1.28	0	133.21
51	1	10	21.1	76	0.84	160	70	28	2	4.29	0.3	1.55	2.24	10	18	11	70	321	11.9	8.2	9.3	0.675	0.246	1.28	0	139.58
50	1	1	26.08	96	0.87	90	60	10	0	4.72	1.2	0.77	3.25	19	15	29	62	361	11.9	8.7	8.2	5.71	2.207866667	1.29	1	161.21
75	1	16	23.6	88	0.88	150	80	0	0	4.87	1.07	1.24	3.03	13	13	14	71	291	8.5	8.7	13.7	2.67	1.0324	1.29	0	126.98
53	1	15	28.34	103	0.95	120	80	20	0	3.95	0.94	1.07	2.16	41	26	21	67	234	10.1	12.9	19.9	3.19	1.828933333	1.29	0	145.68
45	1	12	28.4	94	0.9	190	100	0	0	3.98	0.96	0.97	2.44	15	15	14	67	278	7.1	6.3	6.5	5.1	1.428	1.29	0	150.6
48	1	6	29.4	101	1	130	90	30	20	5.84	2.46	1.16	3.84	20	21	95	70	357	7.9	6.9	10.9	7.89	2.4196	1.31	0	141.31
62	2	20	27.3	96	0.84	150	70	0	0	6.09	1.74	0.72	3.85	8	12	15	57	335	6.2	8.9	8.9	0.767	0.303391111	1.31	0	126.18
56	1	4	24.2	89	0.88	140	90	20	0	5.22	2.41	0.94	3.14	19	19	25	65	392	6.1	6.6	10.9	6.04	1.771733333	1.32	1	149.18
18	1	1	23.7	97	0.87	120	80	0	0	3.61	1.08	0.94	2.16	21	15	22	52	402	14.3	10	14.7	7.64	3.395555556	1.33	0	243.01
61	1	10	29.8	89	0.89	150	90	30	0	4.87	1.14	0.83	3.55	28	19	19	53	322	7.8	8.3	12	4.09	1.508755556	1.33	1	185.55
43	1	6	26.3	98	0.96	90	65	20	0	5.79	1.89	0.9	4.07	12	12	29	47	449	14.7	11.5	19.3	1.87	0.955777778	1.33	0	228.83
72	2	17	25.8	90	0.9	160	100	0	0	4.97	1.36	0.97	3.19	8	14	13	59	275	7.4	6	14.6	7.79	2.077333333	1.34	0	117.63
40	2	10	33.1	104	0.91	135	80	10	0	3.01	1.97	0.93	1.47	7	8	11	46	225	6.3	5.3	6.5	5.01	1.180133333	1.34	1	176.63
40	1	2	33.5	115	1	140	90	10	0	5.39	5.2	0.73	2.58	28	21	58	79	426	8.2	8.2	11.3	5.42	1.975288889	1.34	1	127.53
39	1	0.1	26.2	93	0.85	120	75	20	20	4.87	9.16	0.45	1.16	30	24	111	81	438	12.7	17	21.8	3.33	2.516	1.34	0	124.55
62	2	30	23.3	86	0.89	140	70	0	0	3.34	0.47	1.36	1.38	12	19	12	55	243	7.3	12	16	0.566	0.301866667	1.35	0	131.49
54	2	5	31.1	92	0.92	160	100	0	0	5.93	1.57	1.42	3.5	16	13	27	41	308	9.4	9.2	10.9	7.22	2.952177778	1.35	1	189.79
55	1	10	25.2	96	1	130	80	30	15	5.33	1.69	1.26	3.27	20	21	146	65	414	7.6	8.4	15	6.01	2.243733333	1.35	1	149.73
48	2	5	22.1	85	0.94	120	80	30	0	5.43	1.21	1.21	3.39	19	16	16	36	275	13.8	17.6	17.8	1.08	0.8448	1.36	0	225.86
43	2	12	23.7	80	0.85	120	70	0	0	4.19	2.84	0.8	2.11	20	18	89	33	322	7.6	8.5	12.4	4.97	1.877555556	1.36	1	255.36
41	2	7	25.4	80	0.8	150	100	0	0	4.73	2.36	0.81	2.84	15	14	9	41	320	9.7	15.16	10.8	3.4	2.290844444	1.36	0	200.71
69	1	3	24.7	100	0.96	110	60	0	0	3.55	2.24	0.73	1.94	12	13	10	72	273	10.5	9	24.7	5.74	2.296	1.36	0	127.08
54	1	9	23.5	94	0.98	145	80	30	30	4.41	1.88	0.69	2.86	17	13	21	66	279	12.9	15.5	13.3	2.86	1.970222222	1.37	0	147.67
50	1	17	24.06	89	0.89	150	85	0	0	4.84	0.79	1.33	3.01	30	32	15	69	350	11.3	6.7	15.1	1.58	0.470488889	1.37	0	142.49
53	2	7	22.6	83	0.87	110	70	0	0	4.01	0.5	1.22	2.43	11	14	15	34	169	12.9	15	20	1.45	0.966666667	1.37	0	236.46
49	1	1	26.8	102	0.91	120	95	30	30	4.85	9.32	0.78	2.41	54	41	41	64	523	6	7.7	8.7	11.83	4.048488889	1.37	1	156.05
53	1	4	25.4	103	0.95	120	75	30	30	4.89	1.32	0.94	3.33	10	12	23	60	250	12.5	16.3	25.9	1.95	1.412666667	1.37	0	165.46
53	1	7	25.6	96	0.96	120	70	0	0	6.19	1.49	0.91	4.21	11	13	23	81	281	8.9	8	10.5	5.33	1.895111111	1.38	0	117.03
51	2	12	23.1	85	0.89	120	75	0	0	4.93	1.36	1.01	2.94	11	14	11	38	234	9.8	12	19.6	3.28	1.749333333	1.38	1	209.61
53	1	10	25.06	94.5	0.98	130	80	30	30	5.68	1.72	1.26	3.68	15	16	29	62	259	9.5	9.7	13.8	3.72	1.603733333	1.38	1	159.32
53	2	12	26.1	88	0.92	150	90	0	0	5.56	2.48	1.16	3.44	21	19	21	41	257	11.8	8.7	14.2	2.2	0.850666667	1.38	1	190.52
29	1	0.2	26.71	104	0.94	120	80	0	0	3.99	2.99	0.73	2.31	62	26	97	65	460	6.8	8.2	9.3	6.76	2.463644444	1.39	1	170.51
64	1	15	25.14	93	0.97	140	80	20	5	4.9	1.44	0.75	3.34	15	12	17	58	325	8.9	8	15.4	2.04	0.725333333	1.4	1	165.6
51	1	10	24.4	95	0.83	125	80	0	0	3.65	1.28	0.99	1.96	12	14	12	52	278	11.9	8.5	17.1	2.94	1.110666667	1.4	0	196.7
55	1	5	24.2	86	0.93	130	85	20	8	4.25	2.57	0.91	2.79	11	15	93	61	370	9.6	11.2	13.1	3.01	1.498311111	1.4	1	161.12
37	1	3.5	28.3	103	0.94	120	85	0	0	5.13	3.61	0.84	2.69	41	31	64	71	360	7.1	8.3	10.5	3.62	1.335377778	1.41	1	146.56
48	2	11	23.4	91	0.94	120	70	0	0	5.8	1.99	1.23	3.52	8	13	15	59	280	10.2	8.4	11.3	3.14	1.172266667	1.41	0	127.72
54	2	14	26.3	86	0.9	110	80	0	0	3.98	0.66	1.42	2.03	22	21	17	53	321	11	7.4	14.3	2.32	0.763022222	1.41	1	141.13
33	1	5	25.8	91	0.87	125	90	0	0	4.62	1.44	1.09	2.88	53	23	32	61	417	6.9	7.8	10.7	5.71	1.979466667	1.41	1	178.72
46	1	3	25.8	96	0.95	125	90	25	0	6.23	16.55	0.56	1.25	67	37	48	45	539	7.2	9.6	10.8	5.94	2.5344	1.41	1	237.33
58	1	10	20	80	0.88	110	70	40	0	4.3	0.91	0.97	2.75	12	17	18	68	243	12.2	14.3	13.2	3.53	2.243511111	1.42	0	140.61
48	1	4	25.1	96	0.94	145	80	30	30	5.97	1.55	0.95	4.41	25	23	33	129	309	7.3	8	10	1.61	0.572444444	1.42	0	69.79
62	2	4	21.1	89	0.93	140	80	0	0	4.41	0.72	1.22	2.56	13	18	18	49	169	13.2	14.5	14.4	2.13	1.372666667	1.43	0	150.23
55	1	10	21	85	0.99	120	70	30	0	4.25	1.53	0.55	2.65	16	17	27	65	362	8.5	7.8	14.7	2	0.693333333	1.44	0	149.73
58	2	13	25.4	88	0.94	130	70	10	0	5.86	2.6	1.02	3.85	21	18	28	65	303	8.6	9	10.4	2.69	1.076	1.44	1	109.91
38	1	4	24.6	88	0.88	110	80	20	0	6.32	2.21	0.78	4.04	18	16	23	69	234	11.9	10.2	15.4	3.03	1.3736	1.44	0	150.65
57	2	2	22.3	80	0.84	130	90	0	0	3.88	1.45	1.34	1.98	25	22	24	45	230	12.6	14.77	17.6	3.95	2.592955556	1.44	1	168.6
29	2	0.04	26.2	90	0.94	120	90	0	0	3.74	2.51	0.66	2.19	28	23	20	38	217	10.7	9.48	14.4	3.59	1.512586667	1.45	1	235.06
38	1	5	26.2	90	0.9	120	80	20	30	4.09	1.96	0.68	2.76	19	13	56	53	231	13.1	6.44	12.8	7.11	2.03504	1.45	0	204.27
26	1	1	29	99	0.88	115	70	0	0	4.48	1.67	0.78	2.71	109	79	48	72	393	12.2	6.82	15.04	3.17	0.960862222	1.45	1	154.92
38	1	0.01	26.4	93	1.07	120	80	0	0	4.39	2.77	0.67	2.76	30	20	45	58	308	11.5	10.42	16.1	4.29	1.986746667	1.45	1	184.08
73	2	20	25.8	88	1.01	170	90	0	0	3.96	1.41	0.89	2.14	9	15	11	83	446	9.1	5.62	12.25	5.76	1.43872	1.45	0	79.11
57	1	4	28	100	0.92	120	70	40	0	3.5	1.43	0.97	1.93	18	19	19	67	367	6.9	6.18	10.4	6.5	1.785333333	1.46	0	143.54
59	1	0.16	22	86	1	135	80	30	0	4.06	1.14	1.12	2.68	12	13	12	45	356	13.2	13.99	11.38	1.28	0.795875556	1.46	0	225.64
45	2	6	24.1	82	0.89	110	60	0	0	3.37	1.25	0.74	2.1	15	13	18	40	200	7.5	8.59	13.6	5.1	1.947066667	1.46	0	202.64
44	2	10	22.6	79	0.89	120	80	0	0	4.51	0.94	1.16	2.77	6	12	26	53	229	6.5	5.18	12.4	6.6	1.519466667	1.47	0	147.12
25	1	1	25.7	92	0.92	130	90	10	0	5.02	3.14	0.95	2.8	17	17	56	66	440	10	9.11	15.4	3.74	1.514284444	1.47	1	172.65
39	1	0.08	33.4	112	0.95	100	70	20	0	4.62	2.01	0.95	2.86	69	39	45	96	320	15.2	10.31	28.81	3.58	1.640435556	1.47	1	102.37
62	2	0.5	23.8	82	0.89	150	100	0	0	4.84	5.91	0.71	1.6	71	62	42	50	216	14.4	11.92	23.3	3.38	1.790648889	1.47	1	146.77
39	2	5	31.7	100	0.97	140	100	0	0	3.95	0.86	0.87	2.45	15	13	18	57	353	12.4	8.4	15.9	3.62	1.351466667	1.47	1	138.63
45	2	5	24.1	81.5	0.87	130	80	0	0	4.36	0.53	1.58	2.31	13	16	13	49	245	8.7	4.3	3.6	0.094	0.017964444	1.47	0	160.33
60	1	9	23.2	74	0.84	135	70	30	0	5.73	1.44	1.08	3.52	14	13	39	42	248	13.4	11.7	17.4	0.792	0.41184	1.48	0	243.51
45	1	0.5	28.4	106	1	110	75	15	0	5.02	2.21	0.81	2.94	24	19	55	56	306	9	8	14	5.77	2.051555556	1.49	1	185.22
62	2	8	23.7	92	0.93	145	80	0	0	4.35	0.81	0.74	2.87	10	18	17	56	245	7.2	5.65	11.6	4.14	1.0396	1.49	0	128.78
76	2	12	29.2	94	0.84	110	70	0	0	5.89	1.93	0.91	3.88	7	13	32	56	291	10.7	7.4	11.2	1.73	0.568977778	1.49	1	123.57
54	1	17	24	83	0.88	120	80	30	0	4.79	0.99	1.2	2.89	16	18	18	62	406	8.4	7.9	9.8	1.87	0.656577778	1.49	1	158.71
73	1	20	26.4	102	1.03	135	60	0	0	5.05	1.9	1.14	2.93	13	14	17	106	419	8.5	9.5	17.4	3.35	1.414444444	1.5	1	80.4
26	1	2	18.7	68	0.8	100	60	0	0	4.54	1.03	1.15	3	12	15	13	46	199	15.7	11.01	17.06	0.79	0.386573333	1.5	0	259.8
48	1	2	23.67	87	0.91	125	85	30	30	5.05	1.37	1.02	3.06	21	16	25	53	360	11.6	9.9	8.3	1.8	0.792	1.5	1	194.81
53	1	5	22.3	76	0.82	110	70	20	0	4.91	1.94	0.73	3.04	14	12	23	70	268	6.8	6.2	6.7	8.13	2.240266667	1.51	1	138.5
49	2	12	23.8	91	0.97	120	80	0	0	4.59	0.91	1.26	2.69	11	12	12	36	224	13.3	15.8	16	1.9	1.334222222	1.51	0	224.92
55	1	15	26.75	98	0.98	135	80	30	0	5.58	1.61	1.16	3.43	19	14	29	61	304	8.1	8.8	9.8	3.09	1.208533333	1.52	1	161.12
59	2	5	30.7	109	1.06	160	80	0	0	4.59	3.77	0.89	1.74	17	15	18	46	260	7.2	7.15	8.4	5.87	1.865355556	1.53	1	163.23
67	1	4	26.2	94	1	160	90	0	0	4.9	1.07	0.96	3.45	15	22	35	109	322	10.4	7.5	12.7	6.28	2.093333333	1.53	1	79.22
67	2	13	22	98	1.04	150	80	0	0	5.31	0.99	1.74	2.85	9	16	10	76	260	11.8	3.69	7.2	1.77	0.29028	1.54	0	89.12
28	2	10	30.5	104	1	130	100	0	0	4.88	5.51	0.74	1.79	9	13	15	49	412	7.8	7.8	9.1	2.04	0.7072	1.54	1	176.54
67	1	7	28.6	106	1.01	130	80	0	0	4.91	1.22	1	3.39	10	14	24	83	354	6.9	4.12	8.4	2.39	0.437635556	1.54	1	108.49
62	2	20	25	90	0.89	120	70	0	0	4.78	2.43	0.97	2.63	13	8	25	79	319	9.3	18.7	20.1	3.13	2.601377778	1.54	0	86.58
52	1	8	23.1	88	0.9	130	70	35	35	5.17	3.88	0.88	2.96	12	12	42	63	279	8	8.3	16	3.84	1.416533333	1.54	1	157.01
37	1	1	23	84	0.88	128	100	15	0	4.01	1.27	1.08	2.61	14	14	16	73	235	7	6.69	8	2.26	0.671973333	1.55	0	141.93
53	1	1	25.3	88	0.88	120	70	30	0	4.88	1.17	0.92	3.27	24	17	43	58	259	13.9	21.66	32.18	4.55	4.380133333	1.55	1	172.06
61	1	0.1	25.7	86	1.01	120	80	40	40	4.75	1.39	0.97	2.98	10	15	41	43	408	10.6	10.8	22.1	3.09	1.4832	1.55	1	236.19
53	2	13	25.1	84	0.82	110	70	0	0	5.34	0.73	1.72	2.97	14	17	13	50	328	7.4	9.03	10.7	1.34	0.537786667	1.55	0	151.52
64	2	3	26.9	89	0.86	110	70	0	0	3.24	1.21	0.87	1.87	51	33	38	60	415	7	7.5	14.6	7.88	2.626666667	1.56	1	118.16
29	1	5	24.7	86	0.87	100	70	10	0	3.53	2.03	0.8	1.94	17	11	18	42	226	12	13.7	14.9	1.75	1.065555556	1.56	1	282.24
57	2	6	23.1	75	0.82	160	90	0	0	6.5	2.7	1.3	3.97	23	18	26	44	241	15.7	9.8	15.1	1.45	0.631555556	1.56	0	173.03
75	1	18	21.2	78	0.85	120	70	0	0	5	0.7	0.94	3.56	11	14	28	61	328	14.1	10.5	15.3	1	0.466666667	1.56	0	151.29
57	1	14	21.9	72	0.84	150	100	38	0	4.45	0.6	1.29	2.82	8	16	24	68	374	11.2	11	14.4	0.164	0.080177778	1.56	0	141.11
46	1	4	24.4	89	0.92	130	90	10	0	3.52	1.46	2.12	0.82	17	17	42	63	318	9.1	11.4	12.8	3.26	1.651733333	1.57	0	160.96
46	1	3	24.2	83	0.91	110	70	30	20	3.23	0.66	0.72	2.27	12	12	16	86	281	13.1	11.7	16.1	1.97	1.0244	1.57	0	112.4
59	1	5	24	87	0.87	160	90	0	0	4.37	1.16	1.14	2.89	13	13	18	68	426	6.3	9.6	10.7	4.47	1.9072	1.58	0	140.12
62	1	10	20.9	80	0.86	120	70	20	20	4.26	0.6	0.94	2.98	9	14	23	70	304	6.2	7.2	11.1	4.03	1.2896	1.59	0	134.16
44	1	3	34.1	102	0.89	120	86	20	0	5.12	3.82	0.73	3.12	21	27	47	60	714	11.5	10.3	23.3	4.61	2.110355556	1.59	1	171.83
54	2	0.7	27.3	97	0.9	130	85	0	0	3.05	0.89	0.89	1.69	34	28	19	47	324	10.8	7.2	12.4	5.6	1.792	1.59	0	162.12
60	1	5	19	64	0.78	130	80	0	40	5.03	0.94	1.52	2.77	8	17	19	60	230	14.7	11.9	16.3	1.17	0.6188	1.59	0	161.35
30	1	0.08	33.6	110	1.02	140	90	10	0	3.37	1.4	0.61	2.18	13	21	26	52	346	7.2	9.4	14.2	3.29	1.374488889	1.59	1	219.07
60	2	0.25	24.24	95	0.95	130	80	0	0	5.87	1.85	1.09	3.71	25	27	46	40	163	10.9	14.3	17.6	4.07	2.586711111	1.59	1	191.15
38	1	0.1	24.7	88	0.95	150	100	10	10	4.96	4.63	0.72	2.39	18	18	148	59	530	9.3	13.9	16	2.55	1.575333333	1.6	1	180.49
55	2	0.2	25.3	94	0.99	110	70	20	0	6.52	1.46	1.29	4.81	14	19	50	50	360	9.8	7.2	11.2	8.19	2.6208	1.6	1	150.39
56	1	20	16.9	65.5	0.81	110	70	6	0	3.25	0.39	1.24	1.6	9	15	27	74	357	11.5	5.5	11	0.658	0.160844444	1.6	0	128.45
53	1	16	25	86	0.96	115	70	20	0	2.98	1.34	0.87	1.62	14	12	21	83	342	8.1	9	12	2.73	1.092	1.61	0	113.78
49	1	13	27.1	104	1	120	70	20	0	4.58	2.1	0.74	2.29	27	25	19	150	413	6.9	5.8	8.1	4.57	1.178044444	1.61	1	58.4
43	2	6	29.4	90	0.83	130	76	0	0	4.49	3.67	0.83	2.34	26	22	32	47	374	6.6	7.9	8.8	13.68	4.8032	1.62	1	169.79
48	2	3	31	97	0.9	160	100	0	0	4.6	1.63	0.87	2.99	29	49	27	45	493	11.2	10.9	13.7	4.1	1.986222222	1.62	1	174.59
28	1	0.1	28.1	93	0.9	130	90	5	0	4.95	6.04	0.6	1.84	49	56	101	56	196	13.3	11.2	23.5	2.6	1.294222222	1.62	1	203.95
19	2	0.8	21.4	84	0.8	130	90	0	0	4.92	1.4	1.22	3.02	5	13	8	43	251	11.7	6.1	11.8	2.81	0.761822222	1.62	0	222.08
47	1	13	26.7	100	0.92	120	70	30	0	6.92	3.25	0.96	4.56	39	27	136	57	434	11.4	14.5	20.2	1	0.644444444	1.62	1	179.88
47	1	7	25.6	92	0.9	110	78	20	20	4.81	1.2	0.88	3.33	12	13	12	72	270	8	7	10.6	7.13	2.218222222	1.63	1	137.38
30	1	0.3	36.6	128	1	120	80	12	0	6.62	1.75	0.78	5	84	50	82	59	304	10.1	16.5	18.8	3.56	2.610666667	1.65	1	189.36
41	2	0.5	18.4	68	0.83	120	80	0	0	4.82	0.49	1.36	2.87	18	14	17	46	153	11.1	13.4	18.8	1.07	0.637244444	1.65	0	175.75
50	1	10	26.3	92	0.91	110	70	30	0	3.68	1.5	0.7	2.55	11	10	24	42	246	11	12.3	16.7	3.87	2.1156	1.66	1	252.69
19	2	0.04	28	87	0.8	120	80	0	0	4.81	2.2	0.71	3.12	87	45	53	42	400	11.1	9.3	14.6	6.42	2.6536	1.66	1	228.19
54	1	0.75	26.8	99	0.97	110	70	0	0	4.53	5.19	0.84	2.23	13	15	15	64	256	12.5	9	17.6	3.46	1.384	1.66	1	153
60	2	4	27.2	88	0.88	142	84	0	0	4.68	2.13	0.82	2.7	45	29	49	39	305	11.2	8.2	18.9	3.59	1.308355556	1.67	1	196.82
19	1	0.08	24.1	88	0.88	118	70	0	0	4.25	1.17	0.79	3.16	12	12	16	56	342	15.6	12.5	19.3	2.01	1.116666667	1.67	1	220.65
49	1	0.04	30	105	1.1	120	100	0	0	4.22	5.22	0.77	1.55	23	12	90	56	513	12.4	14.4	30.4	2.73	1.7472	1.67	1	182.05
59	1	17	28.4	102	1	120	80	40	40	3.93	1.85	0.75	2.29	11	12	14	64	397	8.8	7.8	14	2.83	0.981066667	1.68	0	150.28
34	1	0.25	26.5	91	0.91	140	85	10	0	3.91	1.12	0.97	1.94	11	12	17	65	236	14.2	11	16.3	2.25	1.1	1.68	1	165.09
40	2	0.04	24.2	82	0.9	170	100	0	0	5.93	2.05	0.95	4.27	74	50	88	40	338	6.7	9.9	12.7	6.88	3.0272	1.68	1	207.55
49	1	9	21.9	82	0.9	120	80	0	10	4.16	0.8	1.03	2.8	15	16	41	69	339	9.6	8.9	11.8	2.93	1.158977778	1.68	0	143.08
52	2	11	25.4	89	0.9	130	70	0	0	4.82	4.41	0.94	2.36	42	33	19	49	415	6.2	7.8	8.3	8.81	3.054133333	1.69	1	155.7
29	2	0.08	24.6	90	0.9	100	70	0	0	3.16	1.16	1.14	1.32	47	42	65	46	428	12.1	10.7	12.4	2.37	1.127066667	1.69	1	188.55
58	2	10	23.5	96	0.96	110	70	0	0	5.21	1.33	1.04	3.5	7	10	18	47	267	10.7	11.2	12.8	1.74	0.866133333	1.69	0	159.78
58	1	10	23.4	96	0.96	115	70	38	38	3.06	0.93	1.01	1.7	16	15	20	61	290	10.1	7.5	15	3.78	1.26	1.69	1	159.39
47	1	4	25.2	90	0.9	120	80	0	0	3.21	3.27	0.77	1.3	24	15	75	63	365	9.8	9.2	13.7	6.29	2.571911111	1.69	1	160.26
51	2	4	25.7	90	0.8	130	80	0	0	4.29	1.94	1.05	2.35	36	17	39	46	264	6.8	7	6.1	10.34	3.216888889	1.7	1	168.13
39	1	5	26.1	91	0.9	100	60	10	10	4.9	2.61	0.81	2.76	48	29	31	75	174	11.1	7.5	4.3	2.54	0.846666667	1.7	1	136.11
45	1	14	23	85	0.9	180	100	26	0	5.01	1.75	0.89	2.23	12	14	23	161	321	7.9	6.9	12.3	5.87	1.800133333	1.7	1	54.76
57	2	15	25.8	99	0.9	130	80	0	0	4.28	1.24	1.12	2.1	16	18	24	57	227	7	6.5	11.2	7.3	2.108888889	1.71	0	128.35
57	2	0.2	26.5	96	1	150	60	0	0	4.85	1.1	1.32	2.79	29	24	34	47	318	12.4	8.9	9.2	4.9	1.938222222	1.71	1	160.35
59	1	2	27.3	101	1.1	125	85	0	0	3.4	0.82	1	2.16	89	56	34	58	322	11.1	12.2	17.9	7.53	4.082933333	1.71	1	168.36
55	2	20	32	111	1	135	70	0	0	3.88	2.1	0.86	2.28	19	12	41	42	278	10.7	17.2	21.5	5.65	4.319111111	1.72	1	183.9
45	1	4	29.1	103	1	130	90	20	20	4.87	1.23	1.24	3.15	58	41	89	62	289	11.6	13.6	18.6	4.06	2.454044444	1.72	1	164.7
62	1	1	26	95	0.96	125	80	30	0	4.71	1.4	1.08	3.28	17	18	38	57	333	11.6	8.8	14.6	4.23	1.6544	1.72	0	170.05
70	1	10	25.9	98	0.9	125	70	0	0	3.16	1.06	0.83	1.97	20	13	25	81	297	6.8	7	13.2	5.4	1.68	1.73	0	110.6
44	1	0.1	25.6	101	1	160	90	20	0	6.08	2.9	0.99	3.81	20	17	30	34	194	12.5	8.2	14.4	1.98	0.7216	1.73	1	330.95
56	1	7	29.4	104	1	135	85	30	0	3.07	1.31	0.62	2.02	27	13	51	80	363	8.7	7.9	9.7	4.55	1.597555556	1.73	1	117.4
63	1	20	19.8	72	0.8	130	90	40	0	6.08	1.14	0.89	4.73	10	16	21	84	282	7.3	7.3	9.8	5.96	1.933688889	1.73	0	108.35
52	1	0.1	29.3	116	1.05	120	90	30	30	4.47	1.4	0.79	3.33	18	16	45	68	207	8.7	10.6	14	8.3	3.910222222	1.73	1	143.76
36	1	3	32.8	110	1	160	100	20	10	5.08	2.62	0.91	3.71	77	39	175	56	326	12	13.2	18.3	7.35	4.312	1.73	1	193.81
29	1	4	31	118	1	140	90	15	0	5.04	3.44	0.64	2.98	50	25	68	60	471	11.5	13.5	21.4	3.55	2.13	1.73	1	187.01
48	2	0.25	27.7	83.5	0.8	130	80	0	0	5.88	2.19	0.93	2.35	22	16	45	61	276	14.7	22.96	25.38	2.8	2.857244444	1.74	0	122.9
34	1	8	22	81	0.8	125	80	0	0	5.15	1.09	0.96	3.36	49	26	45	79	296	10.4	15.3	30.3	4.06	2.7608	1.74	1	131.81
52	1	20	25.1	91	0.9	120	80	30	0	3.77	1.1	0.67	2.76	29	14	25	62	453	9	7.7	11.3	4.36	1.492088889	1.74	1	159.93
50	1	11	19.4	76	0.9	110	80	30	30	4.19	1.4	0.78	3.43	17	14	41	64	462	11.2	12.5	16.3	2.05	1.138888889	1.75	1	155.41
52	1	15	23.7	86	0.9	120	80	20	10	5.75	3.35	0.96	3.53	20	23	66	80	368	9.2	8.1	13.8	3.34	1.2024	1.75	1	119.18
44	1	0.1	28.1	99.5	0.9	100	70	20	0	3.34	0.51	0.85	2.42	42	24	22	65	223	11.1	6.2	6.7	4.44	1.223466667	1.75	1	156.67
56	1	5	26.3	91	0.91	110	70	30	0	5.61	2.22	0.82	3.65	10	14	40	74	348	9.2	7.7	8.6	8.94	3.059466667	1.75	1	128.45
62	1	15	26.1	94	0.9	110	70	40	40	5.22	1.19	0.99	3.5	15	11	25	62	345	8.3	5	6.6	1.55	0.344444444	1.75	0	154.32
74	2	0.5	27.7	97	0.87	140	70	0	0	4.36	2.71	1.7	2.07	8	12	13	107	429	9.2	4.5	10.3	7.71	1.542	1.75	1	58.85
47	2	16	23.8	80	0.85	130	80	0	0	4.62	1.45	1.16	2.52	8	9	14	27	299	9.8	9.7	13.3	1.54	0.663911111	1.77	1	316.14
48	2	4	21.6	75	0.8	120	80	0	0	6.65	1.51	1.35	4.51	18	16	14	38	324	14.2	9.2	14.5	1.7	0.695111111	1.78	0	212.2
49	2	5	20.1	82	0.9	105	75	30	0	4.55	3.01	0.62	2.79	25	26	34	57	307	12.2	12.8	20.3	2.92	1.661155556	1.78	0	132.35
57	2	10	23.5	93	0.93	160	95	0	0	2.99	1.57	0.87	1.44	11	15	26	38	295	9.5	7.6	14.4	3.76	1.270044444	1.78	0	204.93
27	2	2	41.8	110	1	160	100	0	0	4.94	5.53	0.81	2.16	34	47	70	43	634	8.1	9.6	10.4	5.17	2.205866667	1.78	1	206.79
50	2	5	26.7	83	0.9	125	75	0	0	5.33	2.75	0.79	3.33	17	18	24	48	268	8.7	7	9	3.55	1.104444444	1.78	1	160.72
52	2	3	21.5	91	0.91	120	60	0	0	3.62	1.87	0.86	1.98	22	17	24	51	302	6.1	7.3	10.8	4.56	1.479466667	1.79	1	148.67
76	1	11	24.3	95	1	120	80	20	0	4.34	1.33	0.7	3.09	16	16	16	65	480	10.6	11.1	13.8	1.54	0.759733333	1.79	1	140.22
30	2	0.08	21.6	80	0.86	110	80	0	0	3.62	1.6	0.92	2.13	19	19	32	44	263	11.1	10	12	1.83	0.813333333	1.79	1	197.11
48	1	10	27.7	98	0.9	120	80	20	20	4.57	1.71	0.85	2.98	44	26	125	77	276	7.2	6.2	7.5	2.17	0.597955556	1.8	1	126.59
53	1	5	18.4	71	0.9	140	80	30	0	3.34	0.87	1.54	1.41	7	22	79	57	307	12.2	9.7	24.3	0.274	0.118124444	1.8	0	175.55
67	2	5	21.1	84	0.86	160	70	0	0	4.74	1.19	1.4	2.75	12	14	24	33	219	10.8	12.9	18.5	2.81	1.611066667	1.8	1	233.38
38	2	5	21.6	92	0.9	110	60	0	0	3.77	0.91	0.77	2.43	12	13	16	41	242	10.9	10.9	11.2	1.88	0.910755556	1.8	0	203.83
63	1	0.08	22.8	91	0.98	140	80	50	50	5.01	3.01	0.73	2.94	26	21	56	68	387	10.3	11	13.7	5	2.444444444	1.81	1	138.27
49	1	5	27.1	97	0.9	110	70	0	0	3.86	2.49	0.81	1.97	20	16	17	73	348	8	8	10.9	6.41	2.279111111	1.81	1	134.07
62	2	13	23.5	93	0.9	170	80	0	0	4.6	0.84	1.76	2.17	14	22	15	45	225	7.3	5.7	6.2	1.36	0.344533333	1.81	0	165.75
32	1	3	22.5	78	0.8	160	90	0	0	3.58	0.98	0.9	2.4	16	16	26	104	310	9.9	5.9	8.2	3.38	0.886311111	1.81	0	97.16
70	2	25	26.4	103	1	135	80	0	0	5.23	2.92	0.96	2.62	11	21	29	41	284	9.3	9.5	11.7	0.618	0.260933333	1.82	1	180.06
27	1	0.16	23.8	82.3	0.9	116	80	0	0	4.26	1.78	0.82	2.88	33	25	92	88	394	9.8	10.8	10.2	8.89	4.2672	1.82	0	121.96
29	1	0.08	23	86	0.9	110	60	10	0	5.26	1.78	1	3.27	49	41	19	66	268	16	9.9	13.9	3.08	1.3552	1.83	1	167.53
42	1	6	25.6	80	0.9	160	110	0	15	5.86	3.03	1.26	3.92	12	15	50	67	351	10.3	8.7	9.9	1.67	0.645733333	1.83	1	152.72
59	2	1	21.5	92	0.95	150	70	0	0	6.46	1.38	1.42	4.09	12	15	132	46	470	7	6.4	6.9	1.68	0.477866667	1.84	0	163.23
79	2	10	76	76	0.97	130	55	0	0	4.39	0.78	1.26	2.45	18	22	14	33	211	10.4	14.2	18	0.529	0.333857778	1.84	0	225.7
37	2	2	20.4	78	0.88	115	75	0	0	5.81	1.67	1.27	3.38	9	11	14	107	367	7.4	8.7	15.6	2.92	1.129066667	1.85	0	67.74
56	2	9	25	85	0.8	120	80	0	0	4.84	1.63	1.02	2.34	13	16	15	43	353	10.7	10.4	15.2	2.64	1.220266667	1.85	0	178.32
58	1	18	26.7	95.3	1	120	80	0	30	4.22	0.92	1.69	2.08	21	21	29	80	350	6.5	7	8.8	4.87	1.515111111	1.85	0	116.56
28	1	0.1	21.6	86	0.9	140	80	0	0	3.89	1.24	0.95	2.46	47	22	34	42	356	10.3	5.3	7.2	4.36	1.027022222	1.85	1	284.25
20	1	1	34.1	118	0.9	120	80	0	0	5.4	2.12	0.76	3.89	60	42	151	56	742	10.3	7.4	7.7	14.72	4.841244444	1.86	1	218.37
49	1	14	27.6	98	0.99	100	70	28	0	4.23	2.19	0.77	2.54	16	13	40	53	403	9.1	8.2	12.3	3.66	1.333866667	1.87	1	193.99
39	1	1	26.9	100	1	180	100	15	1	3.77	2.18	0.71	2.35	39	23	57	82	424	10	5.72	14.22	7.09	1.802435556	1.87	1	122.8
75	1	10	23.4	92	0.9	170	100	0	0	3.62	1.23	1.12	1.83	9	12	21	62	350	10.3	6.94	16.69	4.32	1.33248	1.87	1	148.47
58	2	0.3	26.2	99	0.93	160	95	0	0	7.74	1.71	1.41	5.48	22	16	32	42	282	12.5	15.1	9.78	8.17	5.482977778	1.88	1	181.93
50	2	15	22.9	81	0.83	160	90	0	0	4.18	1.07	1.27	2.66	14	17	8	57	206	9.3	4.51	13.18	3.98	0.797768889	1.88	1	131.81
37	1	0.6	27.5	100	0.93	150	90	20	20	6.6	16.76	0.79	2.75	96	37	181	76	343	6.5	7.39	7.62	9.29	3.051248889	1.88	1	135.49
50	2	7	23.7	86	0.9	150	90	20	0	5.35	2.73	0.99	3.01	8	12	18	43	219	7.9	7.29	12.04	7.01	2.27124	1.89	1	182.47
52	2	4	29.1	101	0.92	145	85	0	0	6.16	2.76	1.05	3.95	36	32	29	51	338	7.6	6.52	10.77	10.23	2.964426667	1.89	1	148.67
55	2	8	28.2	87	0.94	145	85	0	0	5.56	2.2	1.14	3.58	15	16	12	46	350	7.2	7.46	8.05	3.6	1.1936	1.89	1	165.58
45	1	14	22.2	92.5	0.95	140	80	20	0	4.38	0.68	0.96	3.05	47	31	61	72	321	9.2	10.86	13.09	3.42	1.65072	1.9	1	138.59
68	1	15	27.8	106	0.99	140	80	0	0	4.9	0.75	1.3	3.52	7	18	29	61	325	10.7	6.01	16.71	3.84	1.025706667	1.9	0	154.33
55	1	15	28.2	96	1.05	140	80	40	40	3.55	1.87	0.76	2.29	29	17	41	72	249	7.6	9.55	13.54	5.97	2.533933333	1.9	1	133.06
70	2	10	26.9	106	0.9	140	80	0	0	4.59	2.37	1.25	2.5	17	18	27	74	344	7.9	7.69	12.15	10.81	3.694617778	1.91	0	91.09
57	1	7	28.7	100	0.94	138	80	30	0	3.81	6.02	0.62	1.2	29	22	42	60	276	9.2	10.17	15.02	6.03	2.72556	1.91	1	163.03
49	2	8	21.6	74	0.88	135	80	0	0	3.57	0.74	1	2.34	9	9	15	35	173	6.7	5.57	5.55	1.43	0.354004444	1.93	0	232.35
59	2	13	33.2	112	1	130	80	0	0	5.02	2.33	1.11	3.08	34	27	24	62	268	10.8	10.5	20.51	5.46	2.548	1.93	1	115.67
75	2	10	21.6	75	0.84	130	80	0	0	5.43	1.06	1.38	3.4	6	29	15	63	227	7.1	5.96	12.94	2.5	0.662222222	1.93	0	108.15
70	2	4	29	100	1	130	80	0	0	4.91	4	1.07	1.86	17	18	22	56	340	6.6	6.61	9.35	11.89	3.493017778	1.93	0	125.65
79	1	20	23.9	89	0.9	130	80	0	0	4.47	1.55	0.75	3.33	10	13	18	71	412	10.1	9.62	22.36	2.83	1.209982222	1.94	0	125.64
53	1	12	28.9	96	0.9	130	80	30	30	6.93	14.55	0.63	2.63	29	29	50	59	360	10.4	14.34	22.77	6.51	4.14904	1.94	1	168.7
46	1	5	34.1	111	1	126	78	5	0	3.56	5.02	0.86	1.86	37	27	89	52	361	7.3	8.49	13.48	4.32	1.63008	1.95	1	200.86
60	2	3	19.1	78	0.9	126	75	20	0	5.97	2.56	1.05	4.01	60	40	30	42	201	8.3	7.15	12.34	7.26	2.307066667	1.95	1	180.68
72	2	8	24.4	88	0.9	125	70	0	0	5.45	1.51	1.23	3.59	12	17	17	52	254	9.7	6.28	10.66	3.78	1.05504	1.95	1	136.08
52	1	10	22.7	85	0.9	125	70	0	0	3.46	1.46	0.7	2.13	12	14	20	66	387	6.2	4.62	6.38	3.69	0.75768	1.95	0	148.8
65	1	2	26.2	97	0.9	120	70	40	0	4.16	1.49	1.13	2.38	25	18	60	60	93	7.2	6.39	14.3	8.58	2.43672	1.96	1	158.75
71	2	49	30	102	1	130	70	0	0	5.03	2.36	0.95	2.94	9	17	15	84	460	7.8	6.14	6.65	1.12	0.305635556	1.97	0	78.47
63	2	10	26	94	0.9	170	80	0	0	4.86	1.39	1.04	3.22	14	15	18	46	241	10.4	11.49	19.43	2.42	1.235813333	1.98	0	161.07
51	1	15	28.7	95	0.9	125	70	20	20	4.09	0.94	1.42	2.27	18	21	53	77	426	6.5	5.88	11.2	5.09	1.330186667	1.98	1	125.04
24	1	0.1	30.9	107	1	135	95	0	0	4.91	2.46	0.63	3.39	85	52	174	47	352	10.3	10.23	12.51	4.33	1.968706667	1.98	1	257.59
62	2	8	29.6	100	0.97	140	80	0	0	4.72	1.82	1	3.12	28	22	27	55	380	7.4	6.73	13.55	13.97	4.178582222	1.98	1	131.49
71	2	17	23.4	86	0.9	140	80	0	0	5.35	2.76	1	3.29	21	25	31	57	343	8.9	9.86	13.27	4.88	2.138524444	1.99	0	122.75
54	1	0.1	27.8	102	1	110	70	30	30	5.38	3.3	0.71	2.8	57	36	38	80	383	10.9	8.89	17.91	4.96	1.959751111	1.99	1	118.27
55	1	0.1	21.2	94	1	125	70	38	20	3.64	1.02	1.01	2.1	12	12	22	37	91	10.4	7.71	11.6	0.814	0.278930667	2	0	286.89
57	2	17	25.4	94	0.9	150	90	0	0	3.73	0.8	1.27	1.94	11	13	10	52	312	12.3	6	12.75	1.81	0.482666667	2	0	142.69
76	2	20	20.1	78	0.8	120	60	0	0	5.67	1.64	1.52	3.64	11	14	24	71	379	8.9	7.65	16.7	2.53	0.8602	2	0	93.96
48	1	10	25.2	95	1	126	90	0	0	4.65	1.83	0.87	3	20	12	17	62	247	10.8	7.14	16.82	3.27	1.03768	2	0	162.55
52	2	5	26.3	93	0.9	150	80	0	0	4.41	0.97	0.97	3.11	14	14	14	49	281	7.6	5.4	9.51	4.83	1.1592	2.01	0	155.7
74	2	26	22.3	89	0.9	130	70	0	0	4.02	1.11	1.04	2.53	23	22	23	57	245	11.5	10.44	15.8	4.53	2.10192	2.01	0	121.72
15	2	0.8	20.8	83	0.8	100	70	0	0	3.87	1	1.34	2.1	26	22	9	53	281	11.1	3.79	11.15	5.75	0.968555556	2.02	0	183.04
65	2	15	25.5	96	0.9	130	60	0	0	5.14	3.37	0.72	2.92	10	11	47	50	300	8.8	6.79	12.9	4.74	1.430426667	2.02	1	145.37
59	2	5	25.9	91	0.9	120	75	0	0	5.24	1.89	1.2	3.28	26	29	30	52	402	10	8.41	12.03	2.77	1.035364444	2.02	1	141.7
59	1	2	24.2	88	0.9	130	80	0	0	3.13	1.21	1.09	1.62	28	23	49	80	437	7.6	6.92	10.06	4.4	1.353244444	2.03	1	116.16
57	2	4	36	112	1	160	100	0	0	4.12	2.07	1.08	2.45	47	30	42	88	460	11.2	11.34	18.67	8.68	4.37472	2.03	1	77.76
20	2	0.1	22.4	77	0.9	110	70	0	0	5.91	2.11	0.94	4.31	22	35	13	36	177	16.9	10.72	24.32	1	0.476444444	2.03	0	269.79
46	1	5	25.3	98	1.02	120	80	20	0	6.62	7.22	0.67	1.86	38	25	48	50	373	9.9	8.04	15.79	8.65	3.090933333	2.03	1	210.16
35	2	6	27.7	102	1.03	110	70	0	0	4.05	2.4	1.12	1.97	25	21	15	41	236	8.3	5.75	13.21	7.87	2.011222222	2.03	0	207.26
59	1	10	24.2	88	0.9	170	100	0	30	6.33	1.56	1.11	4.01	20	18	24	59	365	11.5	10.28	12.14	2.16	0.98688	2.03	0	165.07
25	2	0.1	26.3	98	0.9	100	65	7	0	3.64	0.75	0.85	2.42	24	18	30	50	385	12.7	8.34	8.88	2.36	0.874773333	2.04	1	176.49
42	2	5	22.7	87	0.9	130	80	0	0	5.61	4.6	0.86	3.07	14	12	17	39	267	7.2	7.31	12	8.93	2.901257778	2.04	1	211.59
17	1	0.1	23.2	83	0.83	110	70	0	0	2.3	0.62	0.87	1.14	5	12	12	48	341	12.3	10.38	10.86	3.35	1.545466667	2.04	1	269.63
32	1	0.1	40.8	138	1.2	125	75	1	0	5.36	2.56	0.65	3.76	55	39	88	54	456	11.3	11.78	18.1	5.75	3.010444444	2.04	1	207.01
57	1	10	26.2	98	1.03	130	70	0	0	4.93	2.12	1	3	14	21	20	62	394	5.9	5.65	7.05	5.27	1.323355556	2.05	0	156.98
31	1	3	21.5	71	0.8	130	90	11	9	5.36	0.62	1.2	3.69	18	16	16	67	194	8.5	9.16	20.7	1.95	0.793866667	2.05	0	162.43
49	2	15	27.1	102	1	150	80	15	0	4.52	2.35	1.29	2.19	24	19	19	45	447	8	8.52	13.96	1.97	0.745973333	2.06	1	173.86
55	2	2	22.9	79	0.87	110	70	0	0	5.84	1.89	1.27	4.13	11	13	10	38	258	5.6	4.66	6.23	6.82	1.412497778	2.06	1	206.42
46	1	18	23.1	89	0.9	120	80	30	30	4.49	0.7	1.37	2.76	9	14	30	83	410	5.8	5.31	9.62	3.3	0.7788	2.06	0	117.1
75	2	12	27.3	110	1	155	70	0	0	5.37	2.5	1.01	3.14	19	17	20	103	395	7.9	5.71	16.31	13.1	3.324488889	2.06	0	61.33
77	2	15	27.9	94	0.9	125	70	0	0	5.25	0.92	1.21	3.82	37	50	70	56	400	8.3	6.97	16.85	7.23	2.239693333	2.07	1	123.24
65	2	10	28.4	94	0.85	120	70	0	0	3.68	1.3	1.19	2.1	15	14	17	57	304	7.7	7.49	13.06	7.58	2.523297778	2.08	1	124.97
73	2	18	24.7	85	0.98	125	60	0	0	3.78	1	1.31	1.94	16	20	13	50	393	7.9	4.52	8.89	2.89	0.580568889	2.08	1	141.99
69	2	14	28.6	95	1	150	80	0	0	5.57	1.38	1.04	3.5	40	37	26	89	357	10.4	6.39	16.38	6.02	1.70968	2.08	1	73.83
60	2	2	27.1	100	0.9	230	90	0	0	4.65	1.05	0.97	2.97	9	11	11	132	302	6.8	7.23	7.29	2.08	0.668373333	2.09	0	48.2
54	1	15	24.3	95	1.01	106	70	1	0	5.79	1.46	1.76	3.38	39	19	26	61	354	6.9	6.37	7.11	4.03	1.140937778	2.09	1	161.72
49	1	3	30.37	103	0.95	120	60	20	0	5.23	3.25	0.81	3.3	35	24	47	53	250	10.7	8.05	13.75	4.93	1.763844444	2.1	1	193.99
61	2	3	24.1	96	1	130	80	0	0	4.95	3.86	0.99	2.72	40	33	23	46	338	7.2	8.59	5.17	7.03	2.683897778	2.1	1	162.13
70	2	0.1	22.1	77	0.81	140	80	0	0	8.91	2.07	1.12	7.14	13	21	36	67	374	11.8	7.84	9.85	7.78	2.710897778	2.1	1	102.16
30	1	0.1	32.79	101	1	130	80	10	0	5.4	1.9	0.8	3.92	25	24	27	61	416	14.7	9.58	15.29	3.21	1.366746667	2.1	1	182.21
58	1	3	20.3	83	0.9	136	80	0	0	5.23	0.91	1.35	3.18	17	19	18	79	353	8.7	7.69	16.91	6.16	2.105351111	2.1	0	118.27
49	1	2	24.2	86.6	0.9	120	74	0	0	4.53	0.93	0.95	3.23	12	15	21	65	135	9.7	9.7	18.34	4.17	1.797733333	2.1	0	153.28
49	1	3	20.9	80	0.9	110	70	20	0	4.33	1.19	0.82	3.17	13	17	13	68	236	8.6	8.53	16.96	1.46	0.553502222	2.11	0	145.51
42	1	3	23.1	86	0.83	110	70	0	0	3.49	1.12	0.93	2	16	15	17	69	295	7.8	6.49	11.58	4.37	1.260502222	2.11	0	147.62
48	1	0.1	23.35	97	0.97	130	100	20	20	7.21	6.15	1.25	3.81	22	27	128	67	463	6.7	7.26	7.1	9.45	3.0492	2.12	0	148.64
35	1	7	31.5	107	0.9	140	100	0	10	3.09	1.62	0.47	1.85	41	22	50	76	453	9.1	6.61	8.44	5.63	1.653968889	2.12	1	137.03
74	2	12	25.1	97	0.9	140	80	0	0	5.82	2.63	0.95	3.84	16	17	21	38	299	8.9	7.32	14.52	5.5	1.789333333	2.12	1	194.35
58	2	13	30.5	115	0.98	130	70	0	0	4.69	1.6	0.81	3.14	4	11	16	32	245	12.2	10.16	21.92	3.59	1.621084444	2.12	0	249
73	1	20	26.7	104	0.98	140	60	0	0	3.78	0.98	1.06	2.17	26	23	19	72	293	9.4	8.47	13.85	3.14	1.182035556	2.12	1	125.63
48	2	14	24.7	82	0.8	130	70	0	0	5.32	1.23	0.98	3.89	11	14	8	51	325	8.1	4.14	10.74	9.41	1.73144	2.14	0	151.11
53	1	4	26.9	94	0.89	145	110	0	0	4.26	1.01	1.09	2.72	19	17	26	67	176	10.8	4.61	14.38	7.24	1.483395556	2.14	1	145.68
64	2	1	20	84	0.91	125	65	0	0	3.74	1.07	1	2.12	14	15	14	46	205	8.5	7.34	5.45	1.47	0.479546667	2.14	1	160.56
79	1	11	23.3	90	0.9	110	64	0	0	3.54	1.17	1.03	1.78	19	24	18	78	437	11.4	7.33	10.45	4.37	1.423648889	2.14	1	112.72
24	2	0.1	40	130	1.06	155	110	3	0	3.99	2.22	0.64	2.33	19	17	40	52	340	12.5	9.4	18.12	4.17	1.742133333	2.15	1	170.08
44	2	24	21.2	72	0.8	110	70	0	0	3.97	0.45	1.56	1.89	15	19	9	44	185	7.3	11.42	5.61	0.2	0.101511111	2.15	0	182.37
38	1	0.1	21.9	89	0.9	120	75	20	0	5.28	1.56	0.81	4	25	21	26	70	237	13.2	9.27	14.71	2.71	1.11652	2.15	1	148.17
59	1	7	27.5	98	0.9	140	88	0	0	3.66	1.97	0.79	2.3	20	22	15	77	332	7.3	5.96	9.3	1.87	0.495342222	2.16	0	121.4
80	1	7	21	84	0.91	100	70	40	1	5.05	1.64	0.91	3.52	12	15	21	70	282	9.8	13.2	12.3	2.84	1.666133333	2.17	0	127.39
54	1	10	25.6	104	1.02	130	80	30	0	6.07	2.57	0.92	3.55	23	15	48	71	490	6.6	7.4	8	5.3	1.743111111	2.17	1	135.73
51	1	3	23.5	89	0.89	110	70	35	0	3.92	0.99	1.22	2.19	10	14	50	79	373	7.3	7.9	15.8	5.07	1.780133333	2.18	1	121.4
75	1	11	22.9	94	0.86	100	70	30	0	3.27	0.99	0.79	2.02	12	15	12	78	310	7.7	4.2	17.6	5.92	1.105066667	2.18	0	113.92
44	1	16	28.2	96	0.96	150	90	30	20	4.32	1.55	0.89	2.74	93	50	96	49	427	7.6	5.9	15.27	7.64	2.003377778	2.18	1	217.07
71	1	2.5	26.9	93	0.95	130	80	53	40	4.23	1.52	0.86	2.68	7	12	13	85	361	9.8	10.4	15.9	3.29	1.520711111	2.19	1	104.32
29	1	3	33.2	104	0.94	120	90	0	10	6.76	4.3	0.89	4	66	32	66	57	349	11.5	13.4	19.6	3.48	2.072533333	2.21	1	198.41
57	1	6	23	101	0.88	140	80	35	0	4.74	1.24	0.81	3.22	25	21	43	69	185	7	8.4	9.8	10.65	3.976	2.21	0	138.75
47	1	8	25.9	93	0.91	160	100	20	0	4.55	1.5	0.89	2.87	59	48	97	73	392	10.3	7.81	14.75	4.77	1.65572	2.22	1	135.21
49	2	8	20.28	77	0.82	110	70	0	0	4.96	0.89	1.12	3.19	12	12	26	41	220	8.4	8.7	11.9	5.52	2.1344	2.23	0	193.58
57	2	7	24.21	89	0.889	120	70	0	0	3.92	1.32	0.88	2.33	14	14	20	59	237	6.4	7.4	8.4	9.12	2.999466667	2.23	1	123.34
43	1	8	26.7	96	0.98	130	80	20	0	4.35	1.63	0.86	3	25	16	24	55	312	8.4	10.01	15.9	5.98	2.660435556	2.23	1	190.87
64	2	0.1	22.6	77	0.8	120	75	0	0	4	0.93	1.06	2.52	18	19	22	56	275	7.2	7.4	13.9	4.34	1.427377778	2.24	1	127.95
63	1	7	26.1	100	1.01	120	80	45	0	5.06	1.56	0.72	3.53	16	15	28	72	308	10.9	5.36	8.68	6.17	1.469831111	2.25	1	129.44
58	2	19	22.2	81	0.9	110	70	0	0	5.23	1.07	1.02	3.38	18	24	14	81	284	10.7	6.8	21.6	2.93	0.885511111	2.25	0	85.26
60	2	17	25.47	95	0.95	140	90	0	0	4.4	2.29	0.81	2.44	23	17	86	73	280	10	7.8	10.97	2.33	0.807733333	2.27	0	95.47
59	2	28	23.4	85	0.81	110	65	0	0	3.59	1.01	1.12	1.91	18	25	23	48	328	6.2	5.58	8.96	2.07	0.51336	2.27	0	155.41
45	2	12	27	90	0.9	115	70	0	0	3.35	2.08	0.67	1.71	22	20	13	59	173	9.1	4.98	10.7	6.71	1.485146667	2.28	1	129.4
50	1	22	18.4	72	0.8	130	80	40	0	4.45	0.57	1.64	2.52	15	17	15	57	282	12.4	11.76	15.24	0.78	0.40768	2.28	0	177.64
56	1	16	23.4	96	0.97	140	90	20	0	2.94	1.22	0.77	1.77	15	17	13	63	274	6.9	7.85	8.42	3.19	1.112955556	2.29	0	154.66
72	2	15	26.4	126	1.3	140	80	0	0	4.22	6.47	0.76	1.66	23	28	19	64	422	7.1	5.4	8.2	9.24	2.2176	2.29	1	107.09
38	1	10	23.4	83	0.9	130	90	10	10	3.42	1.14	0.93	1.78	23	18	29	60	310	9.4	14.4	14	3.55	2.272	2.32	0	177.02
63	1	9	25.2	95	1	138	88	30	0	4.11	1.23	1.09	2.55	33	22	17	78	256	13	7.79	15.57	4.25	1.471444444	2.32	1	118.02
63	1	12	29.7	107	0.97	145	90	5	40	6.49	1.64	1.23	4.4	24	27	35	60	490	7.7	6.87	10.85	5.16	1.57552	2.32	1	159.76
56	2	10	17.3	87	1.1	130	80	0	0	6.08	2.61	1.02	3.71	91	46	44	55	331	8.5	7.66	14.65	7.9	2.689511111	2.32	1	134.23
35	1	8	28.7	104	0.95	140	90	0	20	6.23	15.32	0.75	2.16	21	19	33	72	289	10.2	14.7	20.94	1.65	1.078	2.33	1	145.85
48	1	15	29.4	100	0.97	135	90	20	0	3.46	1.43	0.85	1.74	24	24	18	73	478	8.1	6.2	11.4	3.13	0.862488889	2.34	1	134.63
50	1	9	23.7	91	0.91	120	80	40	0	3.33	3.83	0.59	1.13	19	19	28	59	414	8	8.53	14.75	3.73	1.414084444	2.34	1	170.71
76	2	30	27	102	0.9	170	80	0	0	6.41	1.42	1.39	4.02	13	19	20	75	328	7.5	7.4	8.3	3.02	0.993244444	2.37	0	88.2
60	1	7	30.1	119	1.03	130	75	40	30	3.78	1.27	0.77	2.85	27	22	18	71	226	7	6.2	8.6	6.44	1.774577778	2.39	1	132.86
60	2	15	30.4	103	0.86	140	70	0	0	5.31	2.21	0.97	3.2	11	13	31	66	344	7.7	5.39	8.1	7.17	1.717613333	2.41	1	107.25
72	2	11	19.5	79	0.9	120	65	0	0	4.95	1.3	1.07	3.33	59	44	34	53	199	8.3	4.28	9.22	2.18	0.414684444	2.41	0	133.13
63	1	14	25.1	101	1.02	140	80	40	0	3.45	3.22	0.77	1.45	13	15	25	69	322	7.2	9.2	14.4	5.97	2.441066667	2.42	1	135.96
71	1	18	24.1	91	1	140	90	15	0	2.57	0.66	0.71	1.52	19	20	47	63	330	9.9	5.09	11.56	3.76	0.850595556	2.44	1	147.39
66	1	5	26.8	105	1	140	100	0	0	5.57	3.54	0.95	3.47	63	32	32	100	585	7.5	7.33	14.95	8.74	2.847297778	2.44	1	87.77
61	1	18	25.8	101	1	130	75	14	0	2.66	1.15	0.71	1.45	16	16	12	104	104	8.3	11.35	14.66	4.43	2.234688889	2.45	0	85.24
51	1	16	23	83	0.838	140	90	25	0	4.02	0.8	1.35	2.15	14	13	161	64	315	8.4	7.01	14.79	2.48	0.772657778	2.46	0	154.79
16	1	0.5	27.4	105	1	120	80	0	0	4.05	1.49	0.81	2.8	34	20	41	50	407	6.9	6.8	11.54	8.76	2.647466667	2.47	1	260.41
63	2	10	32.7	105	0.9	116	76	0	0	4.28	1.33	1.08	2.8	38	26	27	69	411	7.3	5.53	10.13	4.94	1.214142222	2.47	1	100.88
74	2	20	22.7	91	1	120	65	0	0	3.86	2.55	0.79	1.84	17	43	422	131	880	9.5	5.48	5.92	1.92	0.467626667	2.5	0	46.59
64	2	23	27.6	99	0.9	140	80	0	0	5.11	3.9	0.98	2.73	11	13	17	59	250	8.1	12.21	18.59	4.41	2.39316	2.5	1	120.47
81	1	20	22.6	88	0.9	110	60	40	0	4.56	3.49	0.78	1.86	15	13	71	57	314	9.5	9.68	5.05	1.18	0.507662222	2.52	0	161.07
55	1	13	25.5	87	0.9	140	70	40	0	4.7	1.09	0.94	3.33	15	15	17	68	314	8.9	4.7	16.1	1.82	0.380177778	2.52	0	142.13
73	1	21	24.6	93	0.96	150	80	10	0	2.71	0.58	0.88	1.21	16	17	12	84	262	7	5.82	8.03	0.61	0.157786667	2.52	0	105.16
51	1	6	24.7	90	0.93	110	70	0	0	3.98	1.4	0.93	2.66	13	15	34	50	372	8.6	6.74	8.83	5.83	1.746408889	2.52	1	205.81
58	2	14	32.8	109	1	140	90	0	0	4.89	2.73	0.98	3.2	27	16	42	38	260	10.9	14.48	16.97	2.75	1.769777778	2.56	1	204.21
49	1	2	31.7	105	0.91	130	95	0	20	2.84	1.23	0.86	1.55	22	20	23	60	391	9.3	5.05	14.07	7.53	1.690066667	2.57	1	168.12
52	1	12	28.3	100	1	130	90	20	30	3.81	0.96	0.82	2.3	6	17	29	54	406	6.7	6.2	8.5	5.5	1.515555556	2.58	0	187.58
50	2	15	24.8	90	0.93	130	80	0	0	3.67	0.84	0.89	2.15	25	33	15	53	151	10.1	10	15.4	2.88	1.28	2.59	0	143.35
68	1	7	25.6	96	0.92	120	80	30	30	5.08	1.51	0.98	3.61	54	44	20	73	426	8.1	7.24	11.86	6.3	2.0272	2.59	1	125.44
48	2	4	25.5	87	0.86	120	80	0	0	6.52	1.17	1.07	4.31	31	24	36	45	354	7.9	6.81	9.5	2.81	0.850493333	2.6	1	174.59
62	2	15	27.5	97	0.8	80	40	0	0	5.19	1.5	0.99	3.45	32	23	42	47	270	7.9	5.8	9.3	4.8	1.237333333	2.61	1	157.64
55	1	5	23.9	89	0.9	140	90	30	30	3.21	0.54	0.86	2.11	12	11	21	69	283	7.8	8.65	11.16	3.97	1.526244444	2.61	0	139.76
35	2	7	34.4	115	1	120	80	0	0	6.07	6.66	0.89	2.58	63	42	71	35	324	9.3	9.2	10.5	3.19	1.304355556	2.62	1	248.78
59	1	20	25	96	1	130	80	40	35	3.47	0.63	0.84	1.97	34	20	49	55	354	9.4	4.03	14.38	3.84	0.687786667	2.62	1	179
43	1	6	27.1	96	0.9	105	90	0	0	3.9	2.04	0.78	2.48	30	19	28	70	347	7.8	7.14	13.61	4.39	1.393093333	2.64	1	144.5
61	1	12	20.8	79	0.9	140	80	35	0	4.68	1.6	0.79	3.18	10	13	16	67	325	6.6	6.94	9.49	7.08	2.183786667	2.65	0	141.58
58	1	16	27.8	104	0.94	130	80	30	30	5.03	0.79	1.06	3.02	16	18	15	71	299	9.4	6.96	14.69	4.79	1.481706667	2.67	0	133.78
35	1	4	26.4	97	0.91	140	90	10	10	4.93	2.07	1.03	2.92	24	17	16	56	231	9.8	16.8	19.2	3.17	2.366933333	2.67	1	194.92
50	2	18	21.8	78	0.78	130	70	0	0	3.9	0.81	1.19	2.06	7	14	9	51	224	9	5.7	11.8	1.87	0.473733333	2.68	0	149.86
60	2	7	22.03	86	0.9	142	80	0	0	6.39	2.07	0.19	4.13	42	32	32	38	324	7.3	9.79	8.65	9.88	4.298897778	2.68	1	202.8
40	1	3	22.7	83	0.89	120	80	10	0	4.6	2.3	0.97	2.65	11	13	38	64	328	8.5	7.33	13.5	4.03	1.312884444	2.69	0	162.61
44	1	4	26.5	98	0.96	120	85	10	0	7.42	6.69	1.01	2.98	30	24	39	62	385	12.1	12.7	18.7	2.33	1.315155556	2.69	1	165.45
53	1	8	25.2	84	0.78	120	70	30	30	3.85	0.96	0.94	2.25	14	16	15	70	235	7	8.2	9.5	6.71	2.445422222	2.69	1	138.5
52	1	6	31.1	108.5	1	150	100	0	0	1.34	4.61	0.88	3.56	47	19	77	74	399	6.8	4.61	6.85	5.79	1.186306667	2.7	1	130.4
59	1	14	21.1	81	0.9	135	90	20	0	3.97	1.24	1.17	2.43	10	13	14	67	243	6.5	5.64	6.16	5.57	1.396213333	2.7	0	142.54
59	2	1.5	24.5	84	0.8	115	80	0	0	4.42	0.96	1.36	2.66	10	15	7	46	235	7.1	4.88	6.95	2.81	0.609457778	2.71	0	163.23
71	1	7	26.1	94	0.9	134	80	20	0	4.7	1.47	0.87	3.64	34	22	38	61	359	8.1	5.98	11.41	7.7	2.046488889	2.74	1	152.98
72	2	10	27.6	106	1.1	140	90	0	0	6.29	2.22	0.98	3.87	9	13	32	59	371	10.6	10.07	11.76	2.22	0.993573333	2.79	1	117.63
56	1	5	24.39	88	0.92	100	70	30	0	4.9	2.11	0.78	3.05	12	13	32	87	348	6.1	4.59	7.96	5.7	1.1628	2.8	1	106.57
48	1	10	25.5	97	1	120	80	0	0	4.36	0.78	1.2	2.83	15	12	18	52	252	9.9	9.98	3.69	0.968	0.429361778	2.81	0	199.14
64	2	11	25.2	88	0.8	120	70	0	0	4.71	0.96	1.38	2.89	14	20	23	58	245	6.6	4.09	7.49	7.74	1.40696	2.82	0	122.87
53	2	14	20.4	80	0.87	140	90	0	0	4.72	1.13	1.35	2.88	32	21	35	41	215	6.5	7.16	10.19	5.13	1.63248	2.83	0	190.52
55	1	6	28.7	103	1	130	85	20	0	4.77	2.04	0.71	2.93	24	19	21	74	278	8.9	11.87	21.52	11.1	5.855866667	2.85	1	128.92
61	1	20	19.8	70	0.8	120	70	45	0	5.43	0.95	1.06	3.94	7	5	34	46	265	11.7	10.17	22.36	2.28	1.03056	2.86	0	218.51
74	2	7	26.1	85	0.9	140	90	0	0	4.35	1.56	0.86	2.7	9	13	26	47	283	8.6	7.42	11.66	6.47	2.133662222	2.87	1	152.07
50	1	11	28.7	100	1	140	95	30	0	7.03	2.33	0.96	4.76	15	11	36	65	317	10	6.69	13.31	3.29	0.978226667	2.88	1	152.66
32	2	2	26.5	86	0.9	120	85	0	0	4.74	1.82	0.94	3.23	8	11	21	28	245	10.5	12.86	20.43	3.14	1.794684444	2.9	0	327.75
37	2	16	32.4	102.5	0.9	160	100	0	0	7.63	3.85	1.01	3.88	25	22	35	49	388	9.3	6.21	11.41	3.06	0.84456	2.9	1	166.83
50	2	22	24.6	95	1	140	92	0	0	5.03	1.04	1.07	3.44	11	14	11	52	236	7.9	6.11	11.92	3.71	1.007471111	2.91	1	146.54
48	1	9	22.5	93	0.97	140	80	30	30	4.91	1.19	1.06	3.35	14	16	21	49	248	6.6	6.86	14.34	7.58	2.311057778	2.92	0	213.27
56	1	2	24.5	80	0.8	150	100	40	30	4.79	1.08	0.83	3.48	14	18	58	70	271	6.8	5.64	8.57	3.55	0.889866667	2.93	0	136.96
37	1	10	22.8	80	0.86	120	80	0	10	5.08	1.62	0.78	3.68	19	19	75	68	435	8.6	7.07	11.21	3.9	1.225466667	2.93	1	154.05
52	2	11	25.1	90.5	0.95	110	65	0	0	6.58	1.67	1.08	4.69	23	20	50	40	349	9	7.7	12.2	3.14	1.074577778	2.94	1	196.78
49	2	4	22.6	96	1	100	60	0	0	3.65	1.62	0.73	2.11	12	10	13	50	286	9.4	13.86	20.17	1.98	1.21968	2.94	1	153.95
58	2	3	18.5	80	0.9	140	70	0	0	4.64	1.31	1.02	3.21	32	22	21	52	200	5.9	5.55	15.53	4.44	1.0952	2.94	0	142.19
33	2	0.1	27.9	92	0.9	110	70	0	0	5.19	2.09	0.71	3.67	20	15	21	42	229	12.2	11.88	17.85	2.78	1.46784	2.94	1	204
57	2	25	23.4	96	0.92	140	80	0	0	5.38	1.28	1.99	2.65	15	16	19	52	198	9	9.15	17.21	1.18	0.479866667	2.95	0	142.69
49	1	7	26	95	1	155	100	10	0	5.02	0.74	1.01	3.74	22	18	25	63	370	5.3	5.5	3.68	5.73	1.400666667	2.95	0	158.91
62	2	9	21.36	75	0.88	110	60	0	0	6.66	1.6	0.81	4.92	7	11	14	56	240	8.1	7.82	10.11	3.99	1.386746667	2.96	0	128.78
22	1	0.02	31.48	112	1	118	80	0	0	4.32	4.52	0.82	2.21	35	33	47	54	360	12.3	10.31	12.8	5.69	2.607284444	2.97	1	223.36
52	1	10	23.5	90	0.91	105	65	0	0	4.79	3.07	0.69	3.09	12	12	24	45	306	8	11.42	12.82	3.92	1.989617778	3.01	1	231.5
52	2	1	36.7	109	0.84	140	80	0	0	2.98	1.82	0.76	1.62	28	22	37	45	348	10.1	5.52	9.39	11.53	2.828693333	3.01	1	171.77
69	1	3	22.3	82	0.9	110	80	51	43	3.92	0.96	0.89	2.57	15	13	40	58	256	10.1	6.29	8.38	7.43	2.077097778	3.02	0	163.09
48	1	5	23.6	90	0.9	130	80	20	20	5	3.47	0.6	2.79	16	15	28	57	337	11.2	9.3	12.52	5.89	2.434533333	3.02	1	179.12
50	1	10	21.2	81.5	0.9	130	90	20	0	5.11	1.09	0.99	3.68	11	16	21	50	272	11.8	4.6	9.04	1.5	0.306666667	3.02	0	206.64
56	1	8	26	85	0.9	120	75	25	20	2.9	1.75	0.81	1.36	28	21	78	77	374	8	7.33	8.31	9.17	2.987382222	3.02	1	122.69
55	2	1	18.7	74	0.77	100	70	0	0	4.49	0.78	1.31	3.01	8	12	25	44	231	5.8	4.78	6.65	6.43	1.366017778	3.03	0	174.29
68	2	16	23.2	86	0.89	110	65	0	0	4.41	1.85	0.89	2.71	31	32	29	58	352	9.1	9.47	16.2	3.06	1.28792	3.04	1	121.37
60	2	17	26.7	91	0.9	150	95	0	0	2.91	1.12	1.12	1.29	12	12	14	51	257	9.9	7.79	17.6	4.54	1.571848889	3.06	1	144.41
73	1	14	18.1	72	0.8	100	60	15	0	4.39	0.82	1.51	2.66	16	20	9	55	277	5.8	5	9.63	3.69	0.82	3.08	0	171.43
50	2	0.1	22.2	87	1	150	80	0	0	4.48	2.03	0.9	2.62	16	20	20	56	301	9.6	6.49	11.94	0	0	3.09	1	134.53
58	2	8	21	82	0.84	150	70	0	0	4.66	0.7	1.56	2.72	24	20	8	35	126	7.7	4.61	15.96	1.34	0.274551111	3.1	0	224.53
50	1	0.5	29.4	108	1.1	140	95	0	20	5.87	1.7	0.85	4.25	40	31	41	52	281	10.4	7.84	12.81	7.05	2.456533333	3.12	1	197.49
49	2	4	20.17	77	0.9	105	60	0	0	3.68	1.29	1.18	2	13	16	9	44	138	5.9	4.61	8.09	2.92	0.598275556	3.13	0	178.43
56	1	0.01	25.8	96	1	135	90	20	0	4.17	1.21	0.87	3.05	29	28	36	67	363	11	3.63	5.85	1.61	0.259746667	3.13	1	144.06
55	1	5	29.7	100	1.1	140	90	25	0	4.3	4.29	0.69	2.28	28	16	42	73	398	7.5	6.99	10.88	6.29	1.954093333	3.13	1	130.96
56	1	17	23.4	75	0.8	170	100	0	0	4.66	0.49	1.32	3.05	13	15	12	63	229	11.4	6.91	10.5	1.19	0.365462222	3.13	0	154.66
33	2	2	32.4	104	1	120	80	0	0	4.26	1.54	1.17	2.72	12	15	18	45	238	8	3.84	6.45	7.71	1.31584	3.13	0	188.39
52	1	10	26.4	102	1.1	160	100	36	34	4.75	2.5	0.74	3.28	34	21	59	54	423	8.1	6.92	11.95	7.02	2.15904	3.14	1	187.58
49	1	0.1	22.2	84	0.9	110	80	30	0	4.63	1.3	0.86	3.43	8	10	16	64	287	11.6	7.34	12.33	3.89	1.269004444	3.14	0	156.05
54	1	5	24.2	95	1	120	70	20	20	3.73	1.24	1.31	1.99	10	14	16	59	346	5.8	4.85	4.52	3.49	0.752288889	3.18	0	168.06
44	1	0.02	26.7	91	0.9	130	95	15	0	4.24	1.04	1.06	2.92	14	19	45	65	326	12.8	5.64	6.55	5.96	1.493973333	3.18	1	156.67
54	2	6	28.2	86	0.8	140	80	0	0	4.71	1.88	1.24	2.82	21	21	17	43	258	6.8	5.69	8	4.71	1.191106667	3.18	0	179.64
45	1	1.5	26	96	0.9	160	110	20	0	4.32	1.74	0.87	2.94	30	23	64	84	272	10	5.09	10.53	5.39	1.219337778	3.2	1	116.01
50	2	11	22.7	83.5	0.95	140	80	0	0	6.28	1.97	0.96	4.74	8	12	27	56	336	9.7	8.99	16.15	2.7	1.0788	3.2	0	134.53
31	1	0.03	28.1	96	0.9	150	100	0	0	12	18.26	0.67	1.7	77	67	231	62	396	12	13.55	21.11	3.73	2.246288889	3.23	1	177.64
45	1	4	26	99	1	120	70	20	10	4.52	1.5	0.7	3.37	37	23	27	91	429	7.5	7.45	9.98	7.27	2.407177778	3.23	1	105.77
35	2	2.5	31.2	103	0.9	125	80	0	0	4.33	1.31	0.85	3.16	28	22	22	49	365	7.5	6.97	14.27	3.31	1.025364444	3.24	0	168.73
40	1	0.3	30	99	1	145	100	0	0	3.51	1.1	0.69	2.51	16	16	21	74	426	5.6	4.09	6.46	9.98	1.814142222	3.25	1	137.53
35	1	1	17.7	86	1	135	75	10	0	2.78	0.77	0.9	1.72	14	13	24	49	292	9.9	13.62	8.67	1.2	0.7264	3.26	0	227.39
41	1	8	28.7	103	1	125	90	0	22	6.47	4.67	1.26	3.74	31	25	54	61	391	7.7	7.22	10.84	5.8	1.861155556	3.26	1	171.02
27	1	0.5	25.6	102	1.04	130	80	0	0	6.54	8.26	0.78	2.46	26	28	28	46	339	10.3	11.32	23.79	4.72	2.374684444	3.27	1	257.82
55	2	8	21.8	82	0.9	190	110	0	0	5.43	1.32	1.41	3.65	24	29	24	36	322	12.5	6.01	10.98	2.8	0.747911111	3.29	0	219.71
34	1	1	24.2	91	0.93	140	90	10	0	6.08	1.44	1.01	4.7	72	29	101	61	389	8.8	6.68	10.37	5.06	1.502257778	3.29	1	177.64
48	1	5	24.5	93	0.9	120	70	30	0	4.88	2.57	0.77	2.77	23	15	22	58	316	7	4.81	10.56	6.28	1.342524444	3.3	1	175.56
36	1	3	29	98	1	130	80	10	0	5.44	4.36	0.71	3.75	37	21	58	50	329	8.9	7.61	13.84	6.77	2.289764444	3.3	1	220.89
51	2	10	24.8	95	0.9	116	78	0	0	4.6	3.54	0.95	2.34	37	24	44	56	345	10.8	7.84	12.79	3.52	1.226524444	3.31	1	133.99
57	2	19	25.1	85	0.9	130	76	0	0	4.37	1.65	1.01	3.02	12	16	14	46	253	8.3	7.1	12.05	1.95	0.615333333	3.31	1	164.38
59	1	1	24.5	89	0.9	120	80	20	0	3.84	1.78	0.87	2.1	17	17	74	67	300	8.1	7.29	18.1	8.36	2.70864	3.33	1	142.54
17	1	0.5	31	103	0.9	110	70	0	0	4.37	6.33	0.69	1.68	31	20	32	54	419	13	12.99	19.02	3.08	1.778186667	3.38	1	235.37
50	1	1	26	100	1.02	130	90	30	0	5.04	1.67	1.1	3.52	16	16	46	72	509	6.2	4.83	8.28	8.42	1.807493333	3.39	0	135.66
43	1	10	28.4	99	0.98	120	80	25	0	3.65	1.64	0.65	2.04	13	16	18	59	361	12.6	6.3	10.22	1.16	0.3248	3.45	1	176.02
52	2	4	24.3	87	0.9	110	70	0	0	6.55	3.59	0.95	3.31	19	16	20	48	327	8.7	11.52	25.06	5.98	3.06176	3.47	1	159.45
32	1	0.4	32	115	1	90	60	0	0	4.32	1.68	1.04	2.67	35	28	46	70	439	10.4	5.81	9	6.96	1.797226667	3.48	1	153.43
40	1	3	23.6	99	1.1	120	80	20	0	4.31	1.54	1.02	2.71	12	14	53	52	272	10.2	9.07	12.45	3.04	1.225457778	3.49	1	206.64
29	2	0.2	35.2	110	1	130	80	0	1	4.47	3.3	0.69	2.81	91	63	101	43	360	9.7	12.05	15.63	7.61	4.075577778	3.53	1	203.81
70	1	27	21.5	89	0.9	130	60	0	0	3.83	1.1	0.98	2.33	9	16	13	63	203	7.3	13.2	9.3	2.2	1.290666667	3.59	0	147.81
68	2	10	20.8	75	0.8	160	95	0	0	7.48	1.23	1.1	5.71	10	20	8	47	245	13.5	9	20.2	1.26	0.504	3.6	0	154.71
78	2	20	28	102	0.98	145	70	0	0	3.96	1.46	0.85	2.41	10	15	12	56	266	6.8	7.3	12.2	5.27	1.709822222	3.65	0	122.92
46	1	7	26.67	86	0.8	150	100	0	20	4.61	0.71	0.82	3.74	16	15	35	62	275	7.3	5.4	7.7	7.28	1.7472	3.65	0	163.96
47	2	0.1	23.4	84	0.86	125	65	0	0	3.44	0.99	0.18	2.01	12	20	10	59	204	10.8	9.3	15.7	3.5	1.446666667	3.66	1	128.27
27	2	1	25.2	92	0.92	100	70	0	1	3.67	4.69	0.72	1.6	14	19	19	55	267	9.3	11.3	15.1	7.72	3.877155556	3.67	1	155.66
27	1	0.2	24.7	90	0.9	130	70	0	0	3.7	0.92	0.74	2.33	20	16	16	74	370	11.4	7.5	10.2	3.49	1.163333333	3.67	0	148.95
51	1	1	28.4	105	0.9	140	100	0	20	4.79	2.24	0.82	2.97	37	32	28	70	390	7.1	6.9	13.1	9.79	3.002266667	3.68	1	139.58
58	1	9	25.2	92	0.82	157	97	20	20	4.47	0.74	1.24	2.67	23	24	35	65	284	7.2	5.5	10.4	7.19	1.757555556	3.7	0	148.13
60	2	5	22.4	92	0.9	145	89	0	0	6.72	2.08	1.29	4.66	68	52	34	54	354	10.5	11.8	15.8	2.13	1.117066667	3.72	1	135.2
64	2	15	18.7	83	0.9	110	65	0	0	3.51	1.05	0.56	2.54	13	16	28	71	200	12.8	7.4	18.1	1.62	0.5328	3.74	0	97.3
72	1	18	25.5	94	0.96	130	80	0	40	4.33	2.51	1.06	1.79	10	18	17	72	334	8.1	6.4	15	6.34	1.803377778	3.76	1	125.98
38	1	13	25.3	94	0.94	130	90	0	0	4.83	2.27	1	2.66	74	48	14	54	355	8.2	6.9	13.2	4.14	1.2696	3.81	0	199.91
42	1	2	22.2	88	0.89	120	80	10	0	5.72	1.19	0.93	4.14	26	20	33	41	249	9.5	7.7	10.2	3.35	1.146444444	3.83	1	269.18
63	1	20	25.7	96	1.01	140	95	40	40	6.82	1.54	1.35	4.52	27	26	16	68	286	8.7	9.3	13.5	2.58	1.0664	3.87	0	138.27
54	1	12	25.6	97	1	120	85	40	0	5.66	2.28	0.89	3.47	9	11	17	67	284	7.2	6.4	10.4	3.75	1.066666667	3.88	1	145.13
36	1	0.4	31.2	110	1	140	95	0	20	5.27	3.44	0.7	3.16	46	27	59	56	288	7.5	6.8	11.3	10.14	3.064533333	3.92	1	193.81
39	2	1	25.8	80	0.8	120	70	0	0	5.04	2.69	0.77	3.34	15	20	29	57	442	6.7	6.8	12.8	11.86	3.584355556	3.92	0	138.63
62	1	9	29.8	97	0.9	160	85	0	0	5.36	1.54	0.97	3.34	22	23	29	66	345	8.9	8.7	13.8	2.39	0.924133333	4.01	1	143.58
73	2	9	22.8	89	0.95	200	80	0	0	6.14	2.06	1	4.1	16	21	21	44	182	11.8	12.2	12.8	2.21	1.198311111	4.11	0	164.56
68	1	15	26.7	94	0.94	130	80	0	0	4.18	1.7	0.86	2.37	26	19	143	61	344	9.9	8.7	12.3	2.38	0.920266667	4.14	0	154.33
55	2	23	26.2	86	0.89	170	95	0	0	4.44	2.7	0.82	2.71	15	12	12	49	235	7.3	6.3	11.8	2.67	0.7476	4.14	1	153.93
50	1	7	30.4	95	1.02	110	60	0	10	4.96	1.03	1.2	2.98	23	20	27	80	351	6.7	8.3	9.8	5.85	2.158	4.15	0	120.13
39	1	5	27.04	93	0.9	130	90	20	0	4.54	1.43	0.63	3.02	13	16	389	75	389	6.4	9.8	10.3	3.61	1.572355556	4.16	0	136.11
47	2	13	28.2	101.5	1.2	160	100	0	0	4.72	1.11	1.04	3.1	19	21	29	46	311	10.3	8.6	9.5	1.93	0.737688889	4.21	1	170.94
65	2	10	25.3	89	0.97	120	75	0	0	3.23	1.21	0.88	1.6	14	15	17	61	276	6.7	7.2	9	4.54	1.4528	4.23	1	115.56
59	1	12	22.8	87	0.92	120	70	30	0	3.67	0.67	0.68	2.36	20	10	18	73	301	9.4	7.3	10.2	4.95	1.606	4.3	1	129.11
64	1	4	27.2	107	1.04	130	90	30	30	4.17	1.74	0.69	2.81	27	38	56	65	306	8.3	7.2	8.9	6.38	2.0416	4.33	1	145.2
63	2	12	29.5	110	1.1	120	70	0	0	6.36	1.99	1.09	4.18	13	15	15	55	344	7.1	6.5	12.4	9.73	2.810888889	4.35	1	131.06
63	2	11	26.2	97	0.9	130	80	0	0	4.69	2.26	0.94	2.78	26	20	21	46	369	6.5	7.2	8.2	7.73	2.4736	4.35	1	161.07
71	2	0.6	29	110	1.02	140	80	0	0	4.27	1.07	1.08	2.44	13	14	18	59	274	9.5	6.4	6.2	7.57	2.153244444	4.43	1	117.96
66	2	16	28.2	102	0.9	130	80	0	0	5.16	3.64	0.97	2.74	77	76	42	59	365	7.5	6.9	15	13.05	4.002	4.44	1	119.72
52	2	14	21	77	0.94	125	75	0	0	6.09	3.73	0.93	2.69	28	21	22	53	290	10.8	9.4	24	5.79	2.418933333	4.5	1	142.22
44	1	12	28.4	105	1.02	130	80	20	0	4.23	2.18	0.74	2.4	38	35	54	86	380	9.3	11.1	12.5	4.15	2.047333333	4.51	0	113.42
50	1	12	19.9	90	0.9	135	85	30	15	4.18	0.88	0.83	2.36	25	21	25	65	422	10.9	3.27	4.74	1.3	0.188933333	4.54	0	152.66
53	2	7	25.5	97	1	120	80	0	0	4.79	2.11	0.99	2.59	16	17	29	44	374	8.3	5.86	15.33	7.78	2.026257778	4.6	0	175.61
61	2	30	25.5	97	0.9	125	70	0	0	4.15	1.05	0.87	3.07	15	10	26	47	434	8	8.08	17	4.02	1.443626667	4.65	1	158.16
68	2	19	24.5	102	0.98	140	70	0	0	6.56	1.84	0.86	3.9	12	16	24	83	322	11.6	8.93	17.66	2.56	1.016035556	4.77	0	80.26
55	2	10	21.4	87	0.95	160	90	0	0	4.63	1.72	1.44	2.24	13	14	22	42	257	6.74	7.34	5.87	5.7	1.859466667	4.78	0	183.9
50	2	17	28.9	92	0.89	120	70	0	0	4.65	1.56	0.98	2.97	9	14	15	61	374	8.3	8.16	13.53	1.15	0.417066667	4.78	0	121.89
48	1	7	30.1	106	0.96	120	80	30	30	5.46	2.22	0.87	4.02	12	16	27	54	325	9.2	7.6	9.92	2.38	0.803911111	4.79	1	190.65
40	1	4	27.1	95	0.94	120	85	20	0	4.83	1.75	0.79	3.63	18	187	63	72	237	8.6	7.92	13.42	2.42	0.85184	4.79	1	141.95
49	2	16	25	90	0.9	110	65	0	0	5.89	4.52	1.18	2.75	22	20	58	43	236	10.1	12.1	19.31	2.59	1.392844444	4.87	1	183.22
62	1	20	29	114	1.08	148	95	40	40	3.78	2.44	1.03	2.21	21	19	52	74	470	9.6	12.76	20.3	4.96	2.812871111	4.92	1	125.82
56	1	1	23.5	93	0.97	140	85	40	0	4.45	1.66	1.22	1.84	30	19	37	67	279	9	6.52	8.59	3.24	0.93888	5.02	1	144.06
51	1	5	28.5	100	0.9	140	95	28	0	5.68	1.59	0.8	3.96	32	20	35	53	266	9	8.86	16.21	6.48	2.55168	5.12	1	192.42
64	1	10	23.7	92	0.9	110	80	40	40	5.11	1.37	0.78	3.28	25	29	66	62	334	8.5	7.65	14.67	5.21	1.7714	5.14	0	153.33
60	1	16	26.1	94	0.9	140	70	38	30	5.54	2.77	0.92	3.41	17	16	19	56	284	9.1	10.11	12.15	4.53	2.03548	5.14	1	174.72
26	1	5	28.5	100	0.9	140	95	28	0	5.68	1.59	0.8	3.96	32	20	35	53	266	9	8.86	16.21	6.48	2.55168	5.34	1	220.63
31	2	4	20.7	81	0.9	120	80	0	0	4.81	1.88	0.96	3	11	12	15	41	224	7.5	7.57	13.38	6.17	2.075862222	5.39	0	212.43
56	2	12	23.3	94	1	150	80	0	0	5.68	1.02	1.01	3.35	29	29	20	62	212	8.4	6.95	11.52	1.45	0.447888889	5.54	0	116.9
54	2	11	23.8	84	0.85	130	80	0	0	4.84	1.94	0.83	2.61	44	24	24	54	224	7.5	7.72	7.52	4.69	1.609191111	5.55	0	138.12
60	1	20	23.67	94	0.92	114	80	45	43	5.33	1.96	0.98	3.06	31	26	29	63	180	9.2	7.88	13.31	2.62	0.917582222	5.7	0	152.51
41	2	2	33.7	103	0.92	125	85	0	0	4.13	1.57	0.85	2.5	56	40	58	51	333	7.3	6.53	11.57	9.51	2.760013333	5.79	1	156.02
68	2	10	24.46	84	0.84	120	75	0	0	5.88	1.96	1.25	3.7	22	24	25	63	275	11.2	5.02	12.37	7.75	1.729111111	6.28	1	110.33
59	2	6	32.3	117	1	110	70	15	0	3.68	1.9	0.71	2.04	13	12	20	45	256	10	5.51	12.36	3.74	0.915884444	7.18	1	167.43
45	2	4	24.12	82	0.9	155	90	0	0	4.3	2.09	1.06	2.51	6	15	13	45	300	6.7	5.96	7.73	6.31	1.671448889	7.27	1	176.89
44	2	2	30.44	100	0.95	120	80	0	0	3.61	2.89	0.69	1.99	20	14	22	67	378	5.6	5.26	8.43	10.29	2.405573333	8.23	1	112.25
53	2	6	20.8	88	1	110	70	46	0	4.89	1.52	1.2	2.81	18	16	18	73	335	7.3	6.53	11.47	4.66	1.352435556	8.58	0	97.91
59	1	0.2	21.9	82	0.91	130	80	0	0	3.46	0.82	0.97	1.79	11	11	20	47	306	10.4	6.73	8.42	5.79	1.731853333	9.24	1	214.6
56	1	7	24.14	82	0.9	155	90	0	0	4.15	2.21	0.81	2.5	29	28	26	61	317	11.3	10.55	21.98	7.19	3.371311111	10.59	1	160.53
